# Supplementary material for: Crystal structure of 5,5′-di­bromo-3,3′-di-tert-butyl-6,6′-di­methyl­biphenyl-2,2′-diol
Source: Acta Crystallogr E Crystallogr Commun. 2015 Apr 2;71(Pt 5):o278–9. doi: 10.1107/S2056989015006313 (PMC4420096; doi:10.1107/S2056989015006313)
Supplement: Supplementary file 1 [file e-71-0o278-sup1.cif]

##############################################################################
#                                                                            #
# This CIF contains the data in a paper accepted for publication in          #
# Acta Crystallographica Section E. It conforms to the requirements of       #
# Notes for Authors for Acta Crystallographica Section E, and has been       #
# peer reviewed under the auspices of the IUCr Commission on Journals.       #
#                                                                            #
# Full details of the Crystallographic Information File format               #
# are given in the paper "The Crystallographic Information File (CIF):       #
# a New Standard Archive File for Crystallography" by S. R. Hall, F. H.      #
# Allen and I. D. Brown [Acta Cryst. (1991), A47, 655-685].                  #
#                                                                            #
# The current version of the core CIF dictionary is obtainable from          #
# ftp://ftp.iucr.org/pub/cif_core.dic.                                       #
#                                                                            #
# Software is freely available for graphical display of the structure(s)     #
# in this CIF. For information consult the CIF software page                 #
# http://www.iucr.org/resources/cif/software.                                #
#                                                                            #
# This file may be used for bona fide research purposes within the           #
# scientific community so long as proper attribution is given to the journal # 
# article from which it was obtained.                                        #
#                                                                            #
##############################################################################
data_global
_audit_creation_method     SHELXL-2014
_journal_date_recd_electronic     2015-03-25
_journal_date_accepted     2015-03-28
_journal_name_full     'Acta Crystallographica, Section E'
_journal_year     2015
_journal_volume     71
_journal_issue      5
_journal_page_first     o278
_journal_page_last     o279
_journal_paper_category     HO
_journal_paper_doi     10.1107/S2056989015006313
_journal_coeditor_code     SU5104
_publ_contact_author_name     'Prof Shigeru Ohba'
_publ_contact_author_address
;
Research and Education Center for Natural Sciences
Keio University
Hiyoshi 4-1-1, Kohoku-ku
Yokohama 223-8521
Japan
;
_publ_contact_author_email     'ohba@a3.keio.jp'
_publ_contact_author_fax     '(81) 45 566 1314'
_publ_contact_author_phone     '(81) 45 566 1308'
_publ_section_title
;
Crystal structure of
5,5'-dibromo-3,3'-di-<i>tert</i>-butyl-6,6'-dimethylbiphenyl-2,2'-diol
;
_publ_section_title_footnote     .
loop_
    _publ_author_name
    _publ_author_address
    'Obata, Rika'
;
Research and Education Center for Natural Sciences
Keio University
Hiyoshi 4-1-1, Kohoku-ku
Yokohama 223-8521
Japan
;
    'Ohba, Shigeru'
;
Research and Education Center for Natural Sciences
Keio University
Hiyoshi 4-1-1, Kohoku-ku
Yokohama 223-8521
Japan
;
    'Einaga, Yasuaki'
;
Department of Chemistry
Faculty of Science and Technology
Keio University; and JST-CREST/ACELL
Hiyoshi 3-14-1, Kohoku-ku
Yokohama 223-8522
Japan
;
    'Nishiyama, Shigeru'
;
Department of Chemistry
Faculty of Science and Technology
Keio University; and JST-CREST/ACELL
Hiyoshi 3-14-1, Kohoku-ku
Yokohama 223-8522
Japan
;
_publ_section_synopsis     .
data_I
_database_code_depnum_ccdc_archive 'CCDC 1056738'
_chemical_name_systematic
;
5,5'-Dibromo-3,3'-di-<i>tert</i>-butyl-6,6'-dimethylbiphenyl-2,2'-diol
;
_chemical_name_common     ?
_chemical_formula_moiety     'C22 H28 Br2 O2'
_chemical_formula_sum     'C22 H28 Br2 O2'
_chemical_formula_iupac     'C22 H28 Br2 O2'
_chemical_formula_weight     484.24
_chemical_melting_point     ?
_shelx_space_group_comment
;
The symmetry employed for this shelxl refinement is uniquely defined
by the following loop, which should always be used as a source of
symmetry information in preference to the above space-group names.
They are only intended as comments.
;
_space_group_crystal_system     orthorhombic
_space_group_name_H-M_alt     'P b a 2'
_space_group_name_Hall     'P 2 -2ab'
loop_
    _space_group_symop_operation_xyz
    'x, y, z'
    '-x, -y, z'
    'x+1/2, -y+1/2, z'
    '-x+1/2, y+1/2, z'
_cell_length_a     7.3680(5)
_cell_length_b     22.4243(14)
_cell_length_c     6.6148(4)
_cell_angle_alpha     90
_cell_angle_beta     90
_cell_angle_gamma     90
_cell_volume     1092.91(12)
_cell_formula_units_Z     2
_cell_measurement_reflns_used     4121
_cell_measurement_theta_min     2.91
_cell_measurement_theta_max     23.63
_cell_measurement_temperature     299(2)
_exptl_crystal_description     prism
_exptl_crystal_colour     colourless
_exptl_crystal_size_max     0.160
_exptl_crystal_size_mid     0.150
_exptl_crystal_size_min     0.100
_exptl_crystal_density_diffrn     1.472
_exptl_crystal_density_meas     ?
_exptl_crystal_density_method     'not measured'
_exptl_crystal_F_000     492
_exptl_absorpt_coefficient_mu     3.721
_exptl_absorpt_correction_type     multi-scan
_exptl_absorpt_process_details
;
(SADABS; Bruker, 2014)
;
_shelx_estimated_absorpt_T_min     0.587
_shelx_estimated_absorpt_T_max     0.707
_exptl_absorpt_correction_T_min     0.6299
_exptl_absorpt_correction_T_max     0.7733
_exptl_special_details     ?
_diffrn_ambient_temperature     299(2)
_diffrn_radiation_type     'Mo K\a'
_diffrn_radiation_wavelength     0.71073
_diffrn_measurement_device_type     'Bruker D8 VENTURE'
_diffrn_measurement_method     '\w scans'
_diffrn_detector_area_resol_mean     ?
_diffrn_reflns_number     9406
_diffrn_reflns_av_R_equivalents     0.0355
_diffrn_reflns_theta_min     2.910
_diffrn_reflns_theta_max     25.305
_diffrn_reflns_theta_full     25.000
_diffrn_measured_fraction_theta_max     0.997
_diffrn_measured_fraction_theta_full     0.998
_diffrn_reflns_limit_h_min     -8
_diffrn_reflns_limit_h_max     8
_diffrn_reflns_limit_k_min     -26
_diffrn_reflns_limit_k_max     26
_diffrn_reflns_limit_l_min     -7
_diffrn_reflns_limit_l_max     7
_diffrn_standards_number     ?
_diffrn_standards_interval_count     ?
_diffrn_standards_decay_%     ?
_refine_special_details     ?
_reflns_number_total     1966
_reflns_number_gt     1615
_reflns_threshold_expression     I>2\s(I)
_refine_ls_structure_factor_coef     Fsqd
_refine_ls_matrix_type     full
_refine_ls_R_factor_all     0.0480
_refine_ls_R_factor_gt     0.0314
_refine_ls_wR_factor_gt     0.0601
_refine_ls_wR_factor_ref     0.0650
_refine_ls_goodness_of_fit_ref     1.060
_refine_ls_restrained_S_all     1.060
_refine_ls_number_reflns     1966
_refine_ls_number_parameters     123
_refine_ls_number_restraints     1
_refine_ls_hydrogen_treatment     constr
_refine_ls_weighting_scheme     calc
_refine_ls_weighting_details
              'w=1/[\s^2^(Fo^2^)+(0.0176P)^2^+0.3778P] where P=(Fo^2^+2Fc^2^)/3'
_atom_sites_solution_hydrogens     geom
_atom_sites_solution_primary     direct
_atom_sites_solution_secondary     ?
_refine_ls_shift/su_max     0.001
_refine_ls_shift/su_mean     0.000
_refine_diff_density_max     0.480
_refine_diff_density_min     -0.205
_refine_ls_extinction_method     none
_refine_ls_extinction_coef     ?
_refine_ls_abs_structure_details
;
Flack <i>x</i> determined using 621 quotients
[(<i>I</i>^+^)-(<i>I</i>^-^)]/[(<i>I</i>^+^)+(<i>I</i>^-^)]
(Parsons <i>et al.</i>,  2013)
;
_refine_ls_abs_structure_Flack     0.034(9)
loop_
    _atom_type_symbol
    _atom_type_description
    _atom_type_scat_dispersion_real
    _atom_type_scat_dispersion_imag
    _atom_type_scat_source
    'C' 'C' 0.0033 0.0016
                         'International Tables Vol C Tables 4.2.6.8 and 6.1.1.4'
    'H' 'H' 0.0000 0.0000
                         'International Tables Vol C Tables 4.2.6.8 and 6.1.1.4'
    'O' 'O' 0.0106 0.0060
                         'International Tables Vol C Tables 4.2.6.8 and 6.1.1.4'
    'Br' 'Br' -0.2901 2.4595
                         'International Tables Vol C Tables 4.2.6.8 and 6.1.1.4'
_computing_data_collection
;
APEX2 (Bruker, 2014)
;
_computing_cell_refinement
;
SAINT (Bruker, 2014)
;
_computing_data_reduction
;
SAINT (Bruker, 2014)
;
_computing_structure_solution
;
SHELXS97 (Sheldrick, 2008)
;
_computing_structure_refinement
;
SHELXL2014 (Sheldrick, 2015)
;
_computing_molecular_graphics
;
SHELXTL (Sheldrick, 2008)
;
_computing_publication_material
;
SHELXL2014 (Sheldrick, 2015) and publCIF (Westrip, 2010)
;
loop_
    _atom_site_type_symbol
    _atom_site_label
    _atom_site_fract_x
    _atom_site_fract_y
    _atom_site_fract_z
    _atom_site_U_iso_or_equiv
    _atom_site_adp_type
    _atom_site_calc_flag
    _atom_site_occupancy
    _atom_site_disorder_assembly
    _atom_site_disorder_group
    Br Br1 1.18668(8) 0.81211(2) 0.48288(15) 0.0681(2) Uani d 1 . .
    O O2 0.7528(4) 0.98204(13) 0.9897(9) 0.0576(8) Uani d 1 . .
    H H2 0.7777 1.0166 0.9607 0.086 Uiso calc 1 . .
    C C3 0.9856(6) 0.96676(17) 0.7429(7) 0.0352(10) Uani d 1 . .
    C C4 1.0903(6) 0.9290(2) 0.6223(7) 0.0388(11) Uani d 1 . .
    C C5 1.0536(6) 0.8689(2) 0.6397(7) 0.0399(11) Uani d 1 . .
    C C6 0.9212(6) 0.84644(19) 0.7649(7) 0.0394(11) Uani d 1 . .
    H H6 0.9023 0.8054 0.7685 0.047 Uiso calc 1 . .
    C C7 0.8150(6) 0.88292(19) 0.8859(7) 0.0360(10) Uani d 1 . .
    C C8 0.8518(6) 0.94415(19) 0.8707(7) 0.0370(11) Uani d 1 . .
    C C9 1.2322(7) 0.9538(2) 0.4852(15) 0.0650(14) Uani d 1 . .
    H H9A 1.1993 0.9460 0.3473 0.098 Uiso calc 1 . .
    H H9B 1.3467 0.9353 0.5143 0.098 Uiso calc 1 . .
    H H9C 1.2417 0.9960 0.5058 0.098 Uiso calc 1 . .
    C C10 0.6668(5) 0.8582(2) 1.0234(8) 0.0428(15) Uani d 1 . .
    C C11 0.6564(7) 0.7905(2) 1.0111(14) 0.074(2) Uani d 1 . .
    H H11A 0.6243 0.7789 0.8761 0.111 Uiso calc 1 . .
    H H11B 0.5661 0.7762 1.1039 0.111 Uiso calc 1 . .
    H H11C 0.7722 0.7737 1.0456 0.111 Uiso calc 1 . .
    C C12 0.7053(8) 0.8746(3) 1.2449(9) 0.0756(18) Uani d 1 . .
    H H12A 0.8260 0.8623 1.2802 0.113 Uiso calc 1 . .
    H H12B 0.6195 0.8548 1.3311 0.113 Uiso calc 1 . .
    H H12C 0.6944 0.9170 1.2619 0.113 Uiso calc 1 . .
    C C13 0.4827(6) 0.8829(2) 0.9625(15) 0.0760(17) Uani d 1 . .
    H H13A 0.4791 0.9249 0.9894 0.114 Uiso calc 1 . .
    H H13B 0.3893 0.8632 1.0387 0.114 Uiso calc 1 . .
    H H13C 0.4634 0.8760 0.8208 0.114 Uiso calc 1 . .
loop_
    _atom_site_aniso_label
    _atom_site_aniso_U_11
    _atom_site_aniso_U_22
    _atom_site_aniso_U_33
    _atom_site_aniso_U_12
    _atom_site_aniso_U_13
    _atom_site_aniso_U_23
    Br1 0.0866(4) 0.0458(3) 0.0718(4) 0.0118(2) 0.0311(4) -0.0118(4)
    O2 0.0646(19) 0.0366(16) 0.072(2) 0.0049(14) 0.018(3) -0.009(3)
    C3 0.040(3) 0.030(2) 0.036(3) 0.0016(19) -0.004(2) 0.001(2)
    C4 0.048(3) 0.033(3) 0.035(3) 0.003(2) 0.002(2) 0.000(2)
    C5 0.048(3) 0.035(3) 0.037(3) 0.009(2) 0.003(2) -0.003(2)
    C6 0.046(3) 0.028(2) 0.045(3) 0.002(2) -0.002(2) -0.002(2)
    C7 0.036(3) 0.034(2) 0.038(2) 0.008(2) -0.005(2) -0.002(2)
    C8 0.042(3) 0.031(3) 0.038(2) 0.006(2) 0.000(2) -0.005(2)
    C9 0.084(3) 0.048(3) 0.063(3) 0.003(2) 0.033(5) -0.003(5)
    C10 0.035(3) 0.045(3) 0.048(4) -0.0010(19) 0.008(3) 0.003(2)
    C11 0.070(3) 0.048(3) 0.104(6) -0.013(2) 0.036(5) 0.008(4)
    C12 0.078(4) 0.099(5) 0.049(4) -0.021(4) 0.010(3) 0.002(3)
    C13 0.039(3) 0.086(4) 0.103(5) 0.005(2) 0.012(4) 0.020(5)
_geom_special_details
;
All e.s.d.'s (except the e.s.d. in the dihedral angle between two l.s. planes)
are estimated using the full covariance matrix. The cell e.s.d.'s are taken
into account individually in the estimation of e.s.d.'s in distances, angles
and torsion angles; correlations between e.s.d.'s in cell parameters are only
used when they are defined by crystal symmetry. An approximate (isotropic)
treatment of cell e.s.d.'s is used for estimating e.s.d.'s involving l.s.
planes.
;
loop_
    _geom_bond_atom_site_label_1
    _geom_bond_atom_site_label_2
    _geom_bond_site_symmetry_2
    _geom_bond_distance
    _geom_bond_publ_flag
    Br1 C5 . 1.913(4) ?
    O2 C8 . 1.369(6) ?
    O2 H2 . 0.8200 ?
    C3 C8 . 1.394(6) ?
    C3 C4 . 1.396(6) ?
    C3 C3 2_775 1.506(8) ?
    C4 C5 . 1.379(6) ?
    C4 C9 . 1.491(8) ?
    C5 C6 . 1.375(6) ?
    C6 C7 . 1.386(6) ?
    C6 H6 . 0.9300 ?
    C7 C8 . 1.403(6) ?
    C7 C10 . 1.526(6) ?
    C9 H9A . 0.9600 ?
    C9 H9B . 0.9600 ?
    C9 H9C . 0.9600 ?
    C10 C13 . 1.520(7) ?
    C10 C11 . 1.521(7) ?
    C10 C12 . 1.537(8) ?
    C11 H11A . 0.9600 ?
    C11 H11B . 0.9600 ?
    C11 H11C . 0.9600 ?
    C12 H12A . 0.9600 ?
    C12 H12B . 0.9600 ?
    C12 H12C . 0.9600 ?
    C13 H13A . 0.9600 ?
    C13 H13B . 0.9600 ?
    C13 H13C . 0.9600 ?
loop_
    _geom_angle_atom_site_label_1
    _geom_angle_atom_site_label_2
    _geom_angle_atom_site_label_3
    _geom_angle_site_symmetry_1
    _geom_angle_site_symmetry_3
    _geom_angle
    _geom_angle_publ_flag
    C8 O2 H2 . . 109.5 ?
    C8 C3 C4 . . 121.1(4) ?
    C8 C3 C3 . 2_775 117.3(4) ?
    C4 C3 C3 . 2_775 121.6(4) ?
    C5 C4 C3 . . 115.9(4) ?
    C5 C4 C9 . . 123.5(4) ?
    C3 C4 C9 . . 120.5(4) ?
    C6 C5 C4 . . 123.2(4) ?
    C6 C5 Br1 . . 116.5(3) ?
    C4 C5 Br1 . . 120.3(3) ?
    C5 C6 C7 . . 122.2(4) ?
    C5 C6 H6 . . 118.9 ?
    C7 C6 H6 . . 118.9 ?
    C6 C7 C8 . . 115.3(4) ?
    C6 C7 C10 . . 122.2(4) ?
    C8 C7 C10 . . 122.5(4) ?
    O2 C8 C3 . . 120.0(4) ?
    O2 C8 C7 . . 117.6(4) ?
    C3 C8 C7 . . 122.4(4) ?
    C4 C9 H9A . . 109.5 ?
    C4 C9 H9B . . 109.5 ?
    H9A C9 H9B . . 109.5 ?
    C4 C9 H9C . . 109.5 ?
    H9A C9 H9C . . 109.5 ?
    H9B C9 H9C . . 109.5 ?
    C13 C10 C11 . . 107.7(4) ?
    C13 C10 C7 . . 110.4(5) ?
    C11 C10 C7 . . 111.5(4) ?
    C13 C10 C12 . . 109.3(5) ?
    C11 C10 C12 . . 107.4(5) ?
    C7 C10 C12 . . 110.5(4) ?
    C10 C11 H11A . . 109.5 ?
    C10 C11 H11B . . 109.5 ?
    H11A C11 H11B . . 109.5 ?
    C10 C11 H11C . . 109.5 ?
    H11A C11 H11C . . 109.5 ?
    H11B C11 H11C . . 109.5 ?
    C10 C12 H12A . . 109.5 ?
    C10 C12 H12B . . 109.5 ?
    H12A C12 H12B . . 109.5 ?
    C10 C12 H12C . . 109.5 ?
    H12A C12 H12C . . 109.5 ?
    H12B C12 H12C . . 109.5 ?
    C10 C13 H13A . . 109.5 ?
    C10 C13 H13B . . 109.5 ?
    H13A C13 H13B . . 109.5 ?
    C10 C13 H13C . . 109.5 ?
    H13A C13 H13C . . 109.5 ?
    H13B C13 H13C . . 109.5 ?
loop_
    _geom_torsion_atom_site_label_1
    _geom_torsion_atom_site_label_2
    _geom_torsion_atom_site_label_3
    _geom_torsion_atom_site_label_4
    _geom_torsion_site_symmetry_1
    _geom_torsion_site_symmetry_2
    _geom_torsion_site_symmetry_3
    _geom_torsion_site_symmetry_4
    _geom_torsion
    _geom_torsion_publ_flag
    C8 C3 C4 C5 . . . . -0.5(6) ?
    C3 C3 C4 C5 2_775 . . . 178.5(4) ?
    C8 C3 C4 C9 . . . . 179.6(5) ?
    C3 C3 C4 C9 2_775 . . . -1.4(7) ?
    C3 C4 C5 C6 . . . . 0.9(7) ?
    C9 C4 C5 C6 . . . . -179.3(6) ?
    C3 C4 C5 Br1 . . . . 179.9(3) ?
    C9 C4 C5 Br1 . . . . -0.2(7) ?
    C4 C5 C6 C7 . . . . -0.8(7) ?
    Br1 C5 C6 C7 . . . . -179.8(3) ?
    C5 C6 C7 C8 . . . . 0.3(7) ?
    C5 C6 C7 C10 . . . . 179.4(4) ?
    C4 C3 C8 O2 . . . . 179.0(4) ?
    C3 C3 C8 O2 2_775 . . . 0.0(6) ?
    C4 C3 C8 C7 . . . . 0.1(7) ?
    C3 C3 C8 C7 2_775 . . . -179.0(4) ?
    C6 C7 C8 O2 . . . . -178.9(4) ?
    C10 C7 C8 O2 . . . . 1.9(6) ?
    C6 C7 C8 C3 . . . . 0.1(6) ?
    C10 C7 C8 C3 . . . . -179.1(4) ?
    C6 C7 C10 C13 . . . . -118.6(5) ?
    C8 C7 C10 C13 . . . . 60.5(6) ?
    C6 C7 C10 C11 . . . . 1.0(6) ?
    C8 C7 C10 C11 . . . . -179.8(5) ?
    C6 C7 C10 C12 . . . . 120.4(5) ?
    C8 C7 C10 C12 . . . . -60.5(6) ?
loop_
    _geom_hbond_atom_site_label_D
    _geom_hbond_atom_site_label_H
    _geom_hbond_atom_site_label_A
    _geom_hbond_site_symmetry_D
    _geom_hbond_site_symmetry_H
    _geom_hbond_site_symmetry_A
    _geom_hbond_distance_DH
    _geom_hbond_distance_HA
    _geom_hbond_distance_DA
    _geom_hbond_angle_DHA
    _geom_hbond_publ_flag
    O2 H2 Cg . . 2_775 0.820 2.536 3.047(5) 122 yes
_shelx_hkl_file
;
   1   0   0   -0.63    0.07
   1   0   0   -0.66    0.05
  -1   0   0   -0.65    0.05
  -1   0   0   -0.67    0.05
   2   0   0  458.42   23.92
   2   0   0  450.25   23.90
  -2   0   0  434.53   23.92
  -2   0   0  450.68   23.90
  -3   0   0    1.08    0.28
   3   0   0    0.99    0.26
   3   0   0    0.55    0.19
  -5   0   0    0.05    0.39
  -5   0   0    0.32    0.51
   5   0   0    0.30    0.43
   5   0   0    0.71    0.35
  -6   0   0   27.36    1.94
   6   0   0   28.27    1.84
   6   0   0   28.47    1.78
  -6   0   0   26.93    1.71
   7   0   0   -0.14    0.78
  -7   0   0    0.05    0.99
  -8   0   0    6.69    1.42
   0   0  -1  221.22   11.64
   0   0  -1  212.54   11.65
   0   0  -1  217.23   11.65
   1   0  -1   -0.57    0.08
   1   0  -1   -0.26    0.11
  -1   0  -1   -0.84    0.12
   1   0  -1   -0.65    0.11
   1   0   1   -0.95    0.13
  -1   0   1   -0.58    0.08
  -1   0  -1   -0.49    0.10
   2   0  -1  253.96   12.09
  -2   0  -1  251.15   12.08
  -2   0  -1  248.15   12.09
   2   0   1  196.76   12.08
   2   0   1  208.86   12.08
  -2   0   1  197.34   12.08
  -3   0   1    0.03    0.27
  -3   0  -1    0.22    0.28
   3   0   1    0.32    0.26
  -3   0  -1   -0.15    0.28
   3   0   1    0.03    0.24
   3   0  -1   -0.20    0.22
   4   0   1    2.50    0.39
  -4   0  -1    2.07    0.44
   4   0  -1    2.53    0.39
   4   0   1    2.48    0.43
  -4   0   1    1.57    0.45
   5   0  -1   -0.05    0.45
   5   0  -1    0.26    0.49
   5   0   1    0.42    0.47
  -5   0  -1    0.83    0.47
   5   0   1    0.48    0.47
  -5   0   1   -0.01    0.52
  -5   0  -1    0.71    0.51
  -6   0  -1    3.29    0.66
   6   0  -1    3.60    0.72
  -6   0   1    1.63    0.76
   6   0   1    1.25    0.64
  -6   0  -1    3.70    0.79
   6   0  -1    3.69    0.71
   7   0   1   -0.43    0.76
  -7   0  -1   -0.58    0.79
  -7   0   1    1.32    0.99
  -7   0  -1   -0.25    0.96
   8   0   1    3.57    1.33
  -8   0  -1    3.50    1.43
  -8   0   1    4.01    1.40
   0   0   2  902.22   48.37
   0   0  -2  916.02   48.39
   0   0  -2  929.59   48.37
   0   0  -2  911.28   48.39
   0   0  -2  877.81   48.39
   1   0  -2   -0.06    0.16
  -1   0  -2   -0.04    0.24
  -1   0   2    0.25    0.21
  -1   0   2   -0.09    0.19
   1   0  -2    0.02    0.16
   1   0   2    0.13    0.11
  -2   0   2  481.70   27.50
   2   0  -2  506.93   27.50
   2   0   2  500.84   27.54
   2   0  -2  524.57   27.53
  -2   0   2  519.19   27.53
  -2   0  -2  524.04   27.54
   2   0  -2  549.83   27.54
  -2   0  -2  520.09   27.52
   3   0  -2    0.83    0.31
  -3   0   2    0.79    0.36
   4   0   2   10.08    0.85
  -4   0  -2   10.67    0.91
   4   0  -2    6.26    0.79
   4   0   2    9.32    0.83
   4   0  -2    7.81    0.82
  -4   0  -2    9.57    0.88
  -5   0  -2   -0.13    0.61
  -5   0   2    0.73    0.62
   5   0   2    0.71    0.54
   5   0  -2    0.64    0.46
  -5   0  -2    1.54    0.60
   5   0  -2   -0.26    0.55
   5   0   2    0.29    0.53
  -6   0  -2   30.76    2.04
  -6   0   2   26.31    2.07
  -6   0  -2   32.03    1.97
   6   0   2   26.98    2.02
   6   0  -2   26.96    1.93
  -7   0  -2    0.87    0.97
  -7   0   2    0.89    1.08
  -7   0  -2   -1.20    0.92
  -7   0  -2    2.11    1.06
  -8   0  -2   -0.26    1.05
  -8   0   2    0.05    1.41
  -8   0  -2    2.83    1.37
  -8   0  -2    0.20    1.40
   0   0  -3   75.87    4.30
   0   0  -3   77.79    4.30
   0   0  -3   78.71    4.26
   0   0  -3   76.63    4.27
   0   0   3   86.12    4.27
  -1   0  -3    0.07    0.31
  -1   0  -3   -0.01    0.35
   1   0  -3    0.33    0.24
  -1   0   3    0.12    0.30
   1   0  -3   -0.12    0.26
  -1   0   3   -0.03    0.28
   1   0  -3   -0.07    0.32
   1   0  -3    0.04    0.22
   1   0   3    0.20    0.22
  -2   0   3  130.04    6.46
  -2   0  -3  117.19    6.47
   2   0  -3  121.25    6.45
  -2   0  -3  116.14    6.44
   2   0  -3  111.37    6.42
   2   0  -3  120.99    6.44
   2   0  -3  119.20    6.43
  -3   0  -3    1.59    0.50
   3   0  -3    0.59    0.36
   3   0  -3    0.70    0.36
  -3   0   3    1.33    0.46
  -3   0  -3    1.34    0.43
   4   0  -3    4.44    0.64
  -4   0   3    4.72    0.68
  -4   0  -3    6.31    0.74
  -4   0  -3    6.59    0.86
   4   0  -3    4.43    0.61
  -5   0  -3    0.43    0.68
   5   0  -3    0.34    0.57
  -5   0  -3    1.34    0.76
  -5   0   3   -0.41    0.68
   5   0  -3   -0.05    0.62
  -6   0  -3   13.68    1.52
  -6   0   3   12.49    1.59
  -6   0  -3   11.46    1.19
  -6   0  -3    9.51    1.12
  -7   0  -3    0.75    1.14
  -7   0   3    1.37    1.27
  -7   0  -3    0.67    1.20
  -8   0  -3   -0.95    1.47
  -8   0   3    3.04    1.56
  -8   0  -3    3.88    1.55
   0   0   4  263.02   13.96
   0   0  -4  256.73   13.97
   0   0  -4  257.73   13.96
   0   0  -4  264.36   14.01
   0   0  -4  263.14   14.01
   1   0  -4    0.18    0.31
   1   0  -4    0.21    0.34
   1   0   4   -0.01    0.34
  -1   0  -4   -0.07    0.47
   1   0  -4   -0.20    0.37
  -1   0  -4   -0.34    0.40
   1   0  -4   -0.02    0.45
  -2   0   4   93.19    4.98
  -2   0  -4   88.32    5.01
   2   0  -4   88.30    4.94
   2   0  -4   92.00    4.96
  -2   0  -4   92.22    5.01
   2   0  -4   91.64    4.96
   2   0  -4   89.50    4.95
  -3   0   4    0.44    0.61
  -3   0  -4    0.21    0.64
   3   0  -4    0.33    0.47
  -3   0  -4    0.42    0.53
   3   0  -4   -0.60    0.50
   3   0  -4    0.15    0.38
   3   0  -4    0.00    0.43
  -3   0  -4    0.38    0.55
   4   0  -4   21.72    1.56
  -4   0  -4   22.39    1.74
  -4   0   4   17.90    1.72
  -4   0  -4   21.74    1.57
  -4   0  -4   22.60    1.65
   4   0  -4   22.42    1.57
  -5   0   4   -0.36    0.83
  -5   0  -4    0.25    0.77
  -5   0  -4   -0.39    0.88
  -6   0  -4    6.58    1.17
  -6   0   4    7.29    1.24
  -6   0  -4    7.05    1.24
  -7   0  -4   -0.03    1.32
  -7   0   4   -1.94    1.38
  -7   0  -4    0.62    1.38
   0   0  -5   69.91    3.99
   0   0  -5   70.32    3.93
   0   0  -5   73.63    4.03
   0   0  -5   70.38    3.90
   1   0  -5   -0.18    0.48
  -1   0  -5    0.12    0.43
  -1   0  -5    0.44    0.70
   1   0  -5    0.00    0.51
  -1   0  -5    0.40    0.57
   1   0  -5   -0.08    0.45
   1   0   5    0.50    0.47
   1   0  -5   -0.25    0.64
  -2   0  -5   51.97    3.03
  -2   0  -5   46.71    2.97
   2   0  -5   46.98    2.86
   2   0  -5   54.14    2.97
   2   0  -5   50.48    2.89
   2   0  -5   50.76    2.89
   3   0  -5    0.86    0.74
  -3   0  -5    1.07    0.85
  -3   0   5    1.46    0.73
   3   0  -5   -0.20    0.60
   3   0  -5   -0.28    0.55
  -3   0  -5    0.11    0.67
   3   0  -5    0.24    0.62
  -4   0  -5   13.06    1.73
  -4   0  -5   13.34    1.44
  -4   0   5   13.47    1.63
   4   0  -5   12.12    1.19
   4   0  -5   16.11    1.34
   4   0  -5   13.00    1.43
  -5   0  -5   -0.04    1.17
  -5   0   5    0.54    1.06
  -5   0  -5    0.11    0.94
  -6   0  -5    8.14    1.60
  -6   0  -5    6.04    1.37
  -6   0   5   10.64    1.57
   0   0  -6   25.91    1.77
   0   0  -6   27.92    2.04
   0   0  -6   24.44    1.94
   0   0  -6   25.22    1.71
   1   0  -6    0.41    0.67
  -1   0  -6    0.10    0.63
  -1   0  -6    1.70    0.95
   1   0  -6    0.49    0.86
   1   0  -6   -0.52    0.79
   1   0  -6    0.30    0.64
   2   0  -6   17.08    1.50
   2   0  -6   16.95    1.50
  -2   0  -6   18.07    1.86
   2   0  -6   21.76    1.74
   2   0  -6   13.07    1.52
  -3   0  -6   -0.48    0.87
   3   0  -6    0.04    0.82
   3   0  -6   -1.31    0.77
   3   0  -6    0.74    0.92
  -3   0  -6   -0.05    1.06
  -4   0  -6    3.39    1.02
   4   0  -6    2.01    0.88
   4   0  -6    2.57    0.99
  -4   0   6    2.10    1.19
  -4   0  -6    2.23    1.30
  -5   0  -6   -1.87    1.23
  -5   0   6    2.08    1.39
  -5   0  -6   -1.44    1.55
   0   0  -7   24.11    1.92
   0   0  -7   25.70    2.28
   0   0  -7   19.28    1.82
  -1   0  -7    0.39    0.90
   1   0  -7   -0.66    1.00
   1   0  -7   -0.04    1.20
  -1   0  -7    0.63    1.32
  -2   0  -7    0.81    0.96
  -2   0  -7    0.52    1.39
   2   0  -7   -0.09    1.28
  -3   0  -7    0.36    1.51
   3   0  -7   -0.01    1.24
  -3   0  -7   -0.99    1.16
  -4   0  -7    3.51    1.35
  -4   0  -7    3.64    1.73
   4   0  -7    1.50    1.33
  -1  -1   0  168.55    9.35
  -1   1   0  177.48    9.36
  -1  -1   0  159.40    9.36
   1  -1   0  177.97    9.36
   1  -1   0  185.10    9.35
   1   1   0  176.09    9.36
   1   1   0  174.23    9.35
  -1   1   0  183.29    9.35
  -2   1   0  339.35   18.25
  -2  -1   0  334.91   18.25
   2  -1   0  343.30   18.25
  -2  -1   0  347.69   18.27
  -2   1   0  337.98   18.27
   2   1   0  336.50   18.25
   2  -1   0  349.36   18.27
   2   1   0  348.84   18.27
  -3  -1   0   41.21    2.32
   3  -1   0   44.15    2.33
   3   1   0   42.48    2.37
   3  -1   0   44.31    2.37
  -3   1   0   43.93    2.33
  -3  -1   0   41.63    2.37
  -3   1   0   43.04    2.37
   3   1   0   41.40    2.32
   4  -1   0  169.27    9.11
   4   1   0  171.41    9.11
  -4  -1   0  164.97    9.15
  -4   1   0  169.07    9.11
   4  -1   0  177.60    9.16
  -4   1   0  168.86    9.16
   4   1   0  169.33    9.15
  -5   1   0    4.35    0.50
   5   1   0    3.92    0.50
   5  -1   0    4.16    0.47
  -5  -1   0    3.80    0.46
  -5   1   0    3.89    0.64
   5  -1   0    3.90    0.55
  -5  -1   0    4.13    0.62
   5   1   0    3.93    0.55
  -6  -1   0   12.29    1.34
   6   1   0   12.09    1.18
   6  -1   0   12.76    1.03
   6  -1   0   11.07    1.16
   6   1   0   11.77    1.12
  -6   1   0   10.39    1.03
  -6   1   0   11.70    1.30
   7  -1   0    2.64    0.83
  -7   1   0    1.45    0.99
  -7   1   0    1.06    0.64
   7   1   0    2.17    0.81
   7  -1   0    2.19    0.70
  -7  -1   0    2.85    1.07
  -8   1   0   -1.03    1.29
  -8  -1   0    0.55    1.37
   0  -1  -1   -0.08    0.10
   0   1  -1   -0.09    0.07
   0   1  -1   -0.14    0.09
   0  -1  -1   -0.20    0.06
   0  -1   1   -0.09    0.09
   0   1   1   -0.13    0.09
   0   1  -1   -0.10    0.06
   0  -1   1   -0.10    0.07
   1  -1  -1  251.40   14.00
   1  -1  -1  262.61   14.01
  -1  -1   1  280.46   14.01
  -1   1  -1  263.51   14.00
  -1  -1   1  258.21   14.01
  -1   1   1  257.67   14.00
   1   1  -1  251.92   14.01
  -1   1   1  269.45   14.02
  -1  -1  -1  257.37   14.02
   1  -1   1  277.75   14.00
   1  -1   1  273.00   14.02
  -1  -1  -1  246.94   14.01
   1   1  -1  263.17   14.01
  -2   1  -1  243.55   12.54
  -2  -1   1  225.78   12.55
  -2   1  -1  240.89   12.55
   2   1   1  234.82   12.55
   2   1   1  223.07   12.54
   2  -1  -1  249.21   12.55
   2  -1   1  218.81   12.55
   2  -1   1  224.48   12.54
   2   1  -1  248.91   12.55
  -2  -1  -1  246.69   12.55
   2   1  -1  240.47   12.54
  -2   1   1  223.08   12.55
  -2  -1  -1  252.09   12.55
  -2   1   1  214.88   12.52
  -3   1  -1    7.37    0.65
   3   1   1    8.92    0.63
   3  -1  -1    6.97    0.62
  -3  -1   1    8.43    0.67
   3   1   1   10.09    0.65
  -3   1  -1    8.17    0.66
  -3   1   1    9.35    0.67
   3  -1   1    9.90    0.63
  -3  -1  -1    7.24    0.66
  -3  -1  -1    7.32    0.65
   3   1  -1    7.31    0.62
   3  -1   1    9.17    0.63
  -4   1  -1   76.39    3.95
   4  -1  -1   73.70    3.96
   4   1   1   68.45    3.96
  -4   1  -1   73.57    3.96
  -4  -1   1   67.06    3.97
   4   1   1   68.68    3.93
   4   1  -1   78.73    3.94
   4   1  -1   74.65    3.96
   4  -1   1   68.17    3.94
  -4  -1  -1   74.15    3.94
   4  -1   1   70.34    3.95
  -4   1   1   67.22    3.96
  -4  -1  -1   75.85    3.97
  -5   1  -1    9.13    0.94
  -5   1  -1   10.43    1.04
   5   1   1    9.61    0.96
   5  -1  -1    8.77    0.94
  -5  -1   1   10.58    1.05
   5   1  -1    8.89    0.95
  -5  -1  -1   10.60    0.92
   5  -1   1   10.30    0.93
   5   1  -1    8.30    0.90
   5  -1   1   11.30    0.92
  -5   1   1   10.21    1.05
  -5  -1  -1    9.64    1.02
   6  -1  -1   22.27    1.53
  -6  -1   1   19.47    1.66
  -6   1  -1   20.97    1.49
   6   1   1   18.53    1.54
   6   1   1   21.64    1.41
  -6   1  -1   22.08    1.64
   6  -1  -1   20.09    1.54
   6  -1   1   21.56    1.51
  -6  -1  -1   21.68    1.61
  -6  -1  -1   18.78    1.46
  -6  -1  -1   21.31    1.43
   6   1  -1   20.21    1.50
   6  -1   1   18.02    1.53
  -6   1   1   21.69    1.65
   6   1  -1   17.04    1.51
  -7   1  -1   -0.26    0.78
  -7  -1   1    1.61    0.99
   7   1   1    0.46    0.80
  -7   1  -1    0.14    1.03
  -7  -1  -1    1.07    0.75
  -7   1   1    0.82    0.98
  -7  -1  -1    0.22    0.80
  -7  -1  -1    2.03    1.01
  -8   1  -1    0.16    1.65
  -8   1  -1    0.17    1.33
  -8   1  -1    0.53    0.93
  -8  -1   1    1.80    1.29
   8   1   1   -0.11    1.18
  -8   1   1   -0.91    1.34
  -8  -1  -1   -1.00    1.35
  -8  -1  -1   -0.04    0.90
   0   1  -2    0.13    0.20
   0   1  -2   -0.18    0.14
   0  -1  -2    0.71    0.21
   0  -1   2   -0.03    0.18
   0   1  -2    0.06    0.14
   0  -1   2   -0.30    0.15
  -1   1  -2   24.04    1.37
   1  -1  -2   22.25    1.32
   1  -1  -2   23.99    1.33
   1  -1  -2   22.46    1.32
  -1  -1   2   26.21    1.34
  -1  -1   2   23.13    1.34
   1   1  -2   23.20    1.32
  -1   1   2   23.09    1.35
   1  -1   2   24.86    1.36
   1   1  -2   22.86    1.32
   1  -1   2   24.65    1.30
   1   1  -2   24.16    1.33
  -1  -1  -2   24.07    1.36
  -1  -1  -2   23.74    1.37
   1   1  -2   23.06    1.32
  -2   1  -2  230.45   13.08
  -2  -1   2  259.39   13.08
   2  -1  -2  237.51   13.07
   2  -1  -2  243.36   13.05
  -2   1  -2  235.06   13.06
   2  -1  -2  253.51   13.08
  -2   1   2  254.69   13.05
  -2  -1  -2  239.78   13.07
  -2  -1  -2  237.15   13.08
   2   1  -2  228.19   13.07
  -2   1   2  262.25   13.08
   2   1  -2  239.15   13.07
   2  -1   2  255.96   13.09
  -3   1  -2  111.92    5.90
   3  -1  -2  117.73    5.92
  -3  -1   2  104.15    5.91
   3  -1  -2  116.06    5.90
  -3   1  -2  112.98    5.92
   3   1  -2  110.75    5.91
  -3  -1  -2  107.34    5.91
   3   1  -2  111.81    5.90
  -3   1   2  101.65    5.91
   3  -1   2  105.06    5.89
   3  -1   2  104.17    5.91
  -3  -1  -2  106.90    5.90
   4  -1  -2   92.49    5.27
   4  -1  -2   99.07    5.27
   4   1   2   95.70    5.27
  -4  -1   2   94.85    5.29
  -4   1  -2   97.78    5.28
  -4   1  -2   97.07    5.27
  -4   1   2   95.52    5.29
   4  -1   2   96.12    5.28
   4   1  -2   98.93    5.27
   4   1  -2   96.47    5.27
  -4  -1  -2   97.61    5.28
  -4  -1  -2   97.97    5.28
   4  -1   2   97.22    5.27
  -5   1  -2   10.61    1.09
  -5  -1   2    8.04    1.14
   5  -1  -2    8.66    1.00
   5   1   2    7.23    1.00
   5  -1  -2    9.53    0.96
  -5   1  -2   12.41    1.08
  -5  -1  -2   10.97    1.09
   5   1  -2    9.51    0.99
   5  -1   2    8.84    0.99
  -5   1   2    8.07    1.12
   5   1  -2    9.27    0.98
  -5  -1  -2    9.63    1.05
   5  -1   2   10.06    1.03
   6   1   2   10.22    1.26
  -6   1  -2    9.82    1.26
  -6  -1   2   12.05    1.43
   6  -1  -2    7.56    0.97
  -6   1  -2   10.59    1.32
  -6   1   2   10.33    1.37
   6  -1   2   11.53    1.27
   6  -1   2    9.77    1.25
   6   1  -2    6.97    0.94
  -6  -1  -2    8.74    1.03
  -6  -1  -2    7.86    0.94
  -6  -1  -2   10.23    1.26
  -7  -1   2    3.60    1.15
  -7   1  -2    4.33    1.10
  -7   1  -2    3.79    0.98
  -7   1   2    5.23    1.17
  -7  -1  -2    5.31    1.14
  -7  -1  -2    3.14    1.05
  -7  -1  -2    4.53    1.00
  -8   1  -2   -1.64    1.18
  -8   1  -2   -0.16    1.39
  -8  -1   2    0.93    1.41
  -8  -1  -2   -1.83    1.07
  -8  -1  -2   -1.35    1.33
  -8   1   2   -0.69    1.35
   0   1  -3    0.06    0.34
   0   1   3    0.85    0.26
   0   1  -3    0.30    0.28
   0  -1  -3    0.95    0.36
   0  -1  -3    0.79    0.21
   0  -1  -3    0.22    0.27
   0   1  -3    0.42    0.23
   0   1  -3    0.42    0.23
  -1   1  -3   13.46    0.92
  -1  -1   3   12.55    0.85
   1   1   3   10.96    0.75
   1  -1  -3   13.44    0.83
  -1  -1   3   12.98    0.84
   1  -1  -3   12.16    0.80
   1  -1  -3   12.97    0.82
   1   1  -3   13.42    0.81
  -1  -1  -3   12.38    0.88
   1   1  -3   10.61    0.80
  -1  -1  -3   11.99    0.91
   1   1  -3   11.79    0.88
   1   1  -3   12.56    0.83
  -1  -1  -3   12.21    0.74
   1  -1   3   14.19    0.79
  -2  -1   3   20.92    1.45
  -2   1  -3   24.23    1.49
  -2   1  -3   25.34    1.41
   2  -1  -3   25.22    1.40
   2  -1  -3   26.00    1.43
   2  -1  -3   24.73    1.41
  -2   1   3   21.81    1.45
  -2  -1  -3   25.47    1.48
   2  -1   3   21.82    1.48
  -2   1   3   20.63    1.42
   2   1  -3   23.31    1.38
  -2  -1  -3   26.67    1.50
   2   1  -3   24.83    1.41
   2   1  -3   24.17    1.41
   2   1  -3   24.04    1.41
   3  -1  -3   33.76    2.10
  -3   1  -3   36.66    2.11
   3  -1  -3   34.38    2.04
   3  -1  -3   34.79    2.11
  -3  -1   3   41.15    2.15
  -3   1  -3   35.60    2.18
  -3  -1  -3   34.83    2.18
  -3   1   3   40.21    2.17
  -3  -1  -3   34.11    2.13
   3   1  -3   36.09    2.11
   3  -1   3   41.42    2.17
   3   1  -3   36.36    2.11
  -3  -1  -3   35.28    2.16
  -3   1   3   39.32    2.08
  -4  -1   3   64.58    4.08
  -4   1  -3   74.93    4.06
  -4   1  -3   76.13    4.11
   4  -1  -3   76.64    4.09
   4  -1  -3   77.15    4.07
   4   1  -3   71.61    4.06
   4   1  -3   75.91    4.07
  -4  -1  -3   76.60    4.10
  -4  -1  -3   73.62    4.07
  -4   1   3   66.31    4.08
  -4  -1  -3   77.54    4.12
   4  -1   3   68.25    4.10
   5  -1  -3   14.47    1.29
  -5   1  -3   18.02    1.47
  -5   1  -3   15.93    1.37
   5  -1  -3   15.87    1.33
  -5  -1   3   13.91    1.43
  -5   1   3   14.37    1.49
   5  -1   3   15.64    1.43
   5   1  -3   13.83    1.27
  -5  -1  -3   17.23    1.47
  -5  -1  -3   17.22    1.40
  -5  -1  -3   16.80    1.40
   5   1  -3   15.95    1.32
  -6   1  -3   10.85    1.45
  -6  -1   3    9.27    1.14
  -6   1  -3    9.49    1.11
  -6  -1  -3    9.54    1.11
  -6  -1  -3    8.70    1.11
  -6   1   3    8.98    1.20
  -6  -1  -3    9.37    1.14
  -7   1  -3    0.19    1.15
  -7   1  -3    1.85    1.13
  -7  -1   3   -0.03    1.17
  -7  -1  -3    2.00    1.15
  -7   1   3   -0.73    1.18
  -7  -1  -3   -0.13    1.18
  -8   1  -3    0.27    1.44
  -8   1  -3    2.98    1.55
  -8  -1   3    0.99    1.55
  -8   1   3   -1.11    1.56
  -8  -1  -3    1.88    1.46
  -8  -1  -3    5.87    1.55
   0  -1   4   -0.22    0.39
   0   1  -4    0.89    0.50
   0   1  -4    0.44    0.31
   0   1  -4    0.25    0.41
   0   1  -4    0.28    0.30
   1   1   4    1.89    0.38
   1  -1  -4    3.41    0.44
   1  -1  -4    3.56    0.40
  -1   1  -4    4.56    0.60
   1  -1  -4    3.10    0.54
   1  -1  -4    3.34    0.45
  -1   1  -4    3.40    0.52
  -1  -1   4    1.71    0.46
   1   1  -4    2.88    0.42
   1   1  -4    2.95    0.41
  -1  -1  -4    2.84    0.34
  -1  -1  -4    3.26    0.55
   1   1  -4    2.71    0.46
  -1  -1  -4    2.49    0.48
   1   1  -4    3.46    0.54
   1  -1   4    2.58    0.43
  -2  -1   4   51.65    3.00
   2  -1  -4   55.30    3.01
   2  -1  -4   55.49    2.98
  -2   1  -4   49.33    3.04
   2  -1  -4   53.11    2.96
   2  -1  -4   53.71    2.96
   2   1  -4   52.78    2.97
   2  -1   4   53.87    2.92
   2   1  -4   53.91    2.99
   2   1  -4   50.97    2.95
  -2   1   4   54.66    3.01
  -2  -1  -4   54.52    3.05
   2   1  -4   51.66    2.97
  -2  -1  -4   51.76    3.04
  -3  -1   4    5.17    0.78
   3  -1  -4   10.03    0.92
   3  -1  -4    7.75    0.86
   3  -1  -4    7.31    0.87
   3  -1  -4    8.31    0.77
  -3   1  -4    8.53    0.92
  -3   1  -4    7.98    0.74
  -3  -1  -4    7.42    0.83
  -3   1   4    5.10    0.81
  -3  -1  -4    7.65    0.80
   3   1  -4    7.32    0.87
   3   1  -4    6.25    0.73
  -3  -1  -4    7.38    0.94
   3   1  -4    7.78    0.86
   3   1  -4    8.47    0.86
   4  -1  -4   89.82    4.96
  -4  -1   4   96.59    5.01
  -4   1  -4   86.74    4.95
  -4   1  -4   88.74    5.03
   4  -1  -4   87.44    4.98
  -4  -1  -4   92.22    4.97
  -4   1   4   95.39    5.03
   4   1  -4   82.40    4.94
   4   1  -4   86.55    4.96
  -4  -1  -4   88.52    5.03
  -4  -1  -4   90.11    5.03
  -5   1  -4    4.18    1.05
  -5  -1   4    3.91    0.93
  -5   1  -4    4.89    0.87
  -5   1   4    3.13    0.96
  -5  -1  -4    4.95    0.88
  -5  -1  -4    5.60    1.03
  -6   1  -4    6.17    1.12
  -6  -1   4    5.32    1.16
  -6   1  -4    7.15    1.22
  -6  -1  -4    4.74    1.22
  -6  -1  -4    3.52    1.11
  -6   1   4    5.41    1.23
  -7   1  -4   -0.33    1.33
  -7  -1   4    2.12    1.35
  -7   1  -4    1.98    1.40
  -7  -1  -4   -1.72    1.38
  -7   1   4    1.68    1.41
  -7  -1  -4    1.65    1.42
   0  -1  -5    1.39    0.42
   0   1  -5    0.20    0.57
   0  -1  -5    3.10    0.69
   0   1  -5    1.14    0.68
   0  -1   5    0.26    0.52
   0  -1  -5    2.33    0.48
   0   1  -5    0.37    0.43
   0   1  -5    0.32    0.44
   0  -1  -5    0.32    0.53
   1  -1  -5    2.35    0.68
   1  -1  -5    2.68    0.55
   1  -1  -5    2.15    0.49
   1  -1  -5    2.17    0.58
  -1   1  -5    2.76    0.49
  -1   1  -5    2.43    0.62
  -1   1  -5    3.09    0.72
  -1  -1  -5    2.29    0.75
   1   1  -5    2.19    0.59
  -1  -1  -5    3.03    0.64
   1  -1   5    3.73    0.56
   1   1  -5    2.79    0.53
  -1  -1  -5    2.63    0.52
   1   1  -5    2.65    0.52
   1   1  -5    2.99    0.68
   2  -1  -5   30.65    1.88
   2  -1  -5   31.99    1.99
  -2   1  -5   28.92    2.01
   2  -1  -5   30.26    1.88
  -2   1  -5   29.03    2.07
   2  -1  -5   31.23    1.90
  -2  -1  -5   33.21    2.08
  -2  -1  -5   29.88    2.00
   2   1  -5   29.04    1.87
   2  -1   5   25.65    1.83
   2   1  -5   27.98    1.87
   2   1  -5   31.11    1.88
   2   1  -5   32.70    1.98
  -3  -1   5   13.63    1.38
   3  -1  -5   12.26    1.16
   3  -1  -5   12.53    1.26
  -3   1  -5   13.73    1.25
   3  -1  -5   11.92    1.22
  -3   1  -5   13.32    1.52
   3  -1  -5   14.28    1.33
  -3  -1  -5   13.06    1.51
   3   1  -5   13.28    1.23
   3   1  -5   10.64    1.17
   3   1  -5   15.59    1.29
  -3   1   5   14.59    1.41
  -3  -1  -5   15.04    1.31
   3   1  -5   12.26    1.21
  -4  -1   5   10.62    1.14
  -4   1  -5   10.76    1.24
   4  -1  -5    9.89    1.32
   4  -1  -5    8.26    1.42
   4  -1  -5    9.33    1.15
  -4   1  -5   10.91    1.35
  -4  -1  -5   11.45    1.34
  -4   1   5   13.18    1.59
   4   1  -5   11.87    1.38
   4   1  -5   11.58    1.08
  -4  -1  -5   11.39    1.36
   4   1  -5   10.72    1.18
  -5   1  -5    4.26    1.19
  -5   1  -5    5.94    1.05
  -5  -1   5    6.24    1.17
  -5   1   5    6.45    1.23
  -5  -1  -5    4.93    1.31
  -5  -1  -5    2.50    1.07
  -6  -1   5    3.81    1.44
  -6   1  -5    5.20    1.26
  -6   1  -5    6.63    1.46
  -6  -1  -5    4.76    1.42
  -6   1   5    4.67    1.53
  -6  -1  -5    4.51    1.32
   0  -1  -6    1.25    0.65
   0  -1  -6    1.14    0.93
   0   1  -6    0.39    0.60
   0   1  -6    0.26    0.60
   0   1  -6   -0.51    0.88
   0   1  -6   -0.75    0.74
   0  -1  -6    1.24    0.57
   0  -1  -6   -0.69    0.73
   1  -1  -6    1.60    0.71
  -1   1  -6    2.56    0.66
   1  -1  -6    2.06    0.98
  -1   1  -6    3.22    0.96
   1  -1  -6    1.90    0.67
   1  -1  -6    1.01    0.77
   1   1  -6    1.63    0.69
  -1  -1  -6    1.84    0.65
   1   1  -6    2.72    0.67
   1  -1   6    1.85    0.71
   1   1  -6    1.99    0.79
  -1  -1  -6    2.57    1.03
   1   1  -6    3.14    0.89
   2  -1  -6   17.34    1.42
   2  -1  -6   17.84    1.73
   2  -1  -6   15.12    1.55
   2  -1  -6   15.36    1.46
  -2   1  -6   16.01    1.82
   2   1  -6   10.85    1.47
   2   1  -6   13.11    1.45
   2   1  -6   16.02    1.66
   2   1  -6   16.04    1.46
   2  -1   6   17.98    1.38
  -2  -1  -6   18.10    1.82
  -3   1  -6    3.20    1.12
  -3   1  -6    2.24    0.86
   3  -1  -6    3.04    1.00
   3  -1  -6    2.37    0.85
  -3  -1  -6    3.72    0.94
   3   1  -6    2.36    0.78
  -3  -1  -6    1.98    1.15
   3   1  -6    2.98    0.91
   3   1  -6    1.21    0.85
   4  -1  -6    8.62    1.14
   4  -1  -6    6.27    1.01
  -4  -1   6    5.89    1.26
  -4   1  -6    6.52    1.13
  -4   1  -6    6.56    1.44
   4   1  -6    7.45    1.01
  -4  -1  -6    6.50    1.14
   4   1  -6    7.73    1.08
  -4  -1  -6    7.52    1.49
  -4   1   6    6.45    1.28
  -5   1  -6   -1.27    1.51
  -5   1  -6    0.36    1.20
  -5  -1   6    1.35    1.43
  -5   1   6    2.34    1.42
  -5  -1  -6    0.62    1.47
  -5  -1  -6    0.01    1.24
   0  -1  -7    0.65    0.94
   0  -1  -7    1.47    0.85
   0   1  -7    1.16    1.23
   0  -1  -7    1.73    1.35
   0   1  -7   -0.47    0.91
   1  -1  -7    4.93    1.20
   1  -1  -7    4.24    1.08
  -1   1  -7    3.50    0.97
  -1   1  -7    4.45    1.42
   1  -1  -7    5.50    1.34
  -1  -1  -7    2.60    1.00
   1   1  -7    3.33    1.25
  -1  -1  -7    4.73    1.38
   1   1  -7    4.64    1.00
   2  -1  -7    6.26    1.37
  -2   1  -7    4.26    1.44
  -2   1  -7    2.32    0.99
  -2  -1  -7    3.07    1.38
   2   1  -7    1.93    1.23
   2   1  -7    3.08    1.18
  -2  -1  -7    1.22    1.00
  -3   1  -7    2.12    1.44
  -3   1  -7    0.91    1.14
   3  -1  -7    0.88    1.31
   3   1  -7    0.41    1.27
  -3  -1  -7    0.63    1.53
  -3  -1  -7    1.52    1.20
   3   1  -7    0.12    1.18
  -4   1  -7    3.98    1.70
   4  -1  -7    2.36    1.37
  -4   1  -7    1.84    1.32
   4   1  -7    5.25    1.33
  -4  -1  -7    3.98    1.78
  -4  -1  -7    3.33    1.40
   1   2   0   10.49    0.62
  -1  -2   0   10.75    0.62
   1  -2   0   11.30    0.63
   1   2   0   11.29    0.62
  -1   2   0   11.65    0.63
   1  -2   0   11.89    0.63
  -1   2   0   11.48    0.63
  -1  -2   0   11.25    0.64
  -1  -2   0   10.22    0.62
   1   2   0   11.63    0.64
   2   2   0   35.52    2.00
   2  -2   0   38.67    2.02
  -2  -2   0   36.71    2.02
   2   2   0   36.89    2.02
  -2   2   0   36.87    2.02
  -2   2   0   37.52    2.00
  -2  -2   0   32.52    1.99
   2  -2   0   40.27    2.01
  -3   2   0    1.45    0.27
  -3   2   0    1.12    0.29
   3   2   0    1.00    0.24
   3  -2   0    1.34    0.23
   3  -2   0    1.25    0.26
  -3  -2   0    1.20    0.29
   3   2   0    1.44    0.28
  -4  -2   0   33.05    1.81
   4  -2   0   29.45    1.77
   4   2   0   29.41    1.74
  -4   2   0   30.73    1.75
   4   2   0   30.77    1.78
  -4   2   0   29.14    1.80
   4  -2   0   30.73    1.73
  -5   2   0    4.32    0.64
  -5  -2   0    4.79    0.64
   5   2   0    4.86    0.54
   5  -2   0    3.99    0.56
   5  -2   0    4.20    0.49
  -5   2   0    3.77    0.53
   5   2   0    4.07    0.60
  -6   2   0   11.61    1.09
   6  -2   0   12.03    1.05
   6   2   0   11.96    1.16
   6  -2   0   11.72    1.23
  -6  -2   0   12.51    1.31
  -6   2   0   12.00    1.33
   6   2   0   11.84    1.08
  -7  -2   0    0.13    0.99
  -7   2   0    1.50    0.72
   7   2   0    0.85    0.79
   7  -2   0    1.90    0.72
  -7   2   0    1.48    0.99
  -8   2   0    8.92    1.43
  -8  -2   0    5.72    1.44
   0  -2   1  281.67   16.25
   0  -2   1  295.95   16.25
   0   2   1  284.94   16.25
   0  -2  -1  318.94   16.25
   0   2  -1  331.93   16.25
   0   2  -1  314.43   16.25
  -1   2  -1  947.08   50.74
  -1  -2   1  959.38   50.78
   1  -2  -1  945.53   50.77
   1  -2  -1  937.70   50.75
   1   2   1  955.09   50.75
  -1  -2   1  963.13   50.78
   1   2  -1  938.40   50.77
   1  -2   1  972.65   50.74
  -1   2   1 1000.00   50.76
   1  -2   1  948.09   50.75
   1   2  -1  954.31   50.78
  -1   2   1  923.91   50.75
  -1  -2  -1  933.83   50.75
  -2   2  -1  120.40    6.55
   2  -2  -1  117.29    6.55
  -2  -2   1  118.37    6.54
   2  -2  -1  122.63    6.53
   2   2   1  126.80    6.55
  -2  -2   1  128.86    6.55
   2   2  -1  118.78    6.54
  -2   2   1  122.02    6.53
   2   2  -1  122.72    6.55
   2  -2   1  127.16    6.54
   2  -2   1  128.62    6.55
  -2  -2  -1  117.64    6.54
  -2   2   1  121.61    6.55
  -2  -2  -1  120.36    6.55
  -2  -2  -1  116.25    6.54
  -3   2  -1   19.91    1.22
  -3  -2   1   20.78    1.24
  -3   2  -1   20.41    1.23
   3  -2  -1   20.34    1.16
   3  -2  -1   19.26    1.23
   3   2   1   21.47    1.23
  -3   2   1   19.55    1.25
  -3   2   1   19.54    1.16
  -3  -2  -1   20.35    1.22
   3  -2   1   23.56    1.22
   3   2  -1   20.07    1.21
   3  -2   1   21.86    1.22
  -3  -2  -1   20.14    1.24
   3   2  -1   21.30    1.22
  -3  -2  -1   20.62    1.21
  -4   2  -1    5.71    0.69
   4   2   1    4.62    0.48
  -4  -2   1    3.21    0.51
   4   2   1    6.15    0.67
   4  -2  -1    4.88    0.61
   4  -2  -1    5.70    0.47
  -4   2  -1    3.96    0.49
  -4   2   1    4.05    0.50
  -4  -2  -1    5.32    0.70
  -4   2   1    3.47    0.53
   4  -2   1    3.54    0.47
  -4  -2  -1    4.36    0.58
   4   2  -1    4.82    0.61
   4  -2   1    4.75    0.60
   4   2  -1    4.12    0.46
  -4  -2  -1    6.15    0.65
   5  -2  -1   18.81    1.27
   5   2   1   17.57    1.28
  -5   2  -1   17.07    1.25
  -5   2  -1   18.46    1.34
   5   2   1   16.80    1.15
  -5  -2   1   16.64    1.33
  -5  -2  -1   17.50    1.22
  -5   2   1   17.59    1.32
  -5  -2  -1   18.53    1.20
   5   2  -1   16.76    1.26
   5  -2   1   18.06    1.26
  -5  -2  -1   18.59    1.36
   5  -2   1   17.24    1.22
   5   2  -1   15.89    1.21
  -6   2  -1    8.46    1.08
   6   2   1   10.02    1.19
  -6   2  -1    9.42    1.24
   6  -2  -1    7.93    1.10
   6   2   1    8.17    0.77
  -6  -2   1    7.85    0.95
  -6  -2  -1   10.20    1.04
   6   2  -1    8.58    1.14
   6   2  -1    8.62    1.06
   6  -2   1    8.12    1.07
  -6   2   1    8.46    0.98
   6  -2   1    8.14    1.11
  -6  -2  -1   10.98    1.31
  -6  -2  -1    9.68    1.00
   7   2   1    6.42    0.92
  -7   2  -1   10.03    1.30
  -7   2  -1    7.40    1.15
  -7  -2   1    7.29    1.13
  -7  -2  -1    6.44    0.90
  -7  -2  -1    7.42    1.16
   7  -2   1    7.03    0.99
  -7   2   1    7.23    1.18
  -7  -2  -1    6.85    0.87
  -8  -2   1    2.90    1.36
  -8   2  -1   -0.29    0.93
  -8   2  -1    0.88    1.32
   8   2   1    0.66    1.10
  -8  -2  -1   -0.66    0.87
  -8   2   1    1.27    1.34
  -8  -2  -1    0.70    1.35
   0  -2  -2  131.10    7.19
   0   2  -2  132.17    7.21
   0   2  -2  130.93    7.20
   0   2   2  139.71    7.22
   0  -2  -2  129.65    7.22
   0  -2   2  142.37    7.20
   0   2  -2  128.85    7.19
   0  -2   2  141.41    7.22
  -1  -2   2  253.94   13.37
  -1   2  -2  236.83   13.38
   1  -2  -2  249.37   13.37
   1  -2  -2  245.04   13.36
   1  -2  -2  236.35   13.36
  -1  -2   2  260.98   13.36
  -1  -2  -2  246.03   13.38
  -1   2   2  261.16   13.37
   1   2  -2  237.14   13.36
   1   2  -2  241.29   13.36
  -1   2   2  268.40   13.38
   1  -2   2  261.51   13.35
   1  -2   2  264.05   13.38
   1   2  -2  239.67   13.36
  -2   2  -2    8.12    0.67
  -2   2  -2    8.45    0.58
  -2  -2  -2    7.21    0.64
   2   2  -2    7.89    0.58
  -2  -2  -2    8.21    0.68
   3  -2  -2   19.44    1.08
   3  -2  -2   20.02    1.18
  -3   2  -2   19.27    1.15
  -3  -2   2   14.94    1.18
  -3   2  -2   19.45    1.22
   3  -2   2   17.02    1.19
   3   2  -2   17.98    1.15
  -3  -2  -2   21.03    1.19
  -3  -2  -2   20.92    1.22
   3   2  -2   18.99    1.16
   3  -2   2   15.79    1.13
  -3  -2  -2   19.92    1.19
   4  -2  -2    8.82    0.86
  -4   2  -2    9.07    0.92
   4   2   2   10.02    0.86
  -4  -2   2    8.87    0.91
  -4   2  -2    7.27    0.86
   4   2  -2    7.82    0.80
   4   2  -2    6.95    0.80
   4  -2   2   10.36    0.83
   4  -2   2   11.13    0.90
  -4  -2  -2    9.04    0.85
  -4   2   2    8.98    0.92
  -4  -2  -2    9.60    0.90
  -4  -2  -2   10.44    0.89
  -5   2  -2    4.86    0.66
   5   2   2    2.34    0.62
  -5   2  -2    4.46    0.68
   5  -2  -2    3.11    0.61
  -5  -2   2    2.91    0.71
   5  -2  -2    5.01    0.67
  -5  -2  -2    4.45    0.70
   5  -2   2    2.75    0.62
  -5  -2  -2    5.60    0.68
   5   2  -2    4.59    0.66
  -5   2   2    2.41    0.66
   5   2  -2    4.69    0.61
  -5  -2  -2    4.16    0.63
   5  -2   2    2.65    0.61
  -6   2  -2   25.64    1.83
   6  -2  -2   21.95    1.97
  -6   2  -2   21.81    1.80
  -6  -2   2   27.10    1.89
   6   2   2   24.24    1.82
   6   2   2   25.09    1.58
  -6  -2  -2   25.53    1.79
  -6   2   2   24.57    1.90
  -6  -2  -2   22.98    1.90
  -6  -2  -2   23.10    1.74
   6  -2   2   23.08    1.78
   6   2  -2   24.62    1.74
   6  -2   2   26.61    1.82
  -7   2  -2    4.05    1.02
  -7  -2   2    3.69    1.16
  -7   2  -2    4.69    1.07
   7  -2   2    3.13    1.03
  -7  -2  -2    4.19    1.01
  -7  -2  -2    2.94    0.98
  -7   2   2    3.21    1.10
  -7  -2  -2    2.86    1.11
  -8  -2   2    1.55    1.47
  -8   2  -2    0.46    1.23
  -8   2  -2    2.56    1.40
  -8   2   2    0.38    1.39
  -8  -2  -2    2.74    1.38
  -8  -2  -2   -1.14    1.05
   0   2  -3  160.21    8.30
   0  -2  -3  153.29    8.28
   0  -2   3  142.46    8.29
   0  -2   3  145.65    8.27
   0  -2  -3  164.78    8.31
   0   2  -3  158.06    8.27
   0   2  -3  152.13    8.26
   0  -2  -3  158.09    8.26
  -1   2  -3  125.59    6.67
   1  -2  -3  107.19    6.65
  -1  -2   3  117.68    6.64
  -1  -2   3  116.28    6.64
   1  -2  -3  128.15    6.64
   1  -2  -3  129.01    6.65
   1  -2   3  120.27    6.63
  -1   2   3  115.52    6.66
   1   2  -3  129.17    6.64
   1  -2   3  120.22    6.67
  -1  -2  -3  130.75    6.68
   1   2  -3  129.40    6.65
  -1  -2  -3  127.22    6.68
   1   2  -3  128.29    6.65
   1   2  -3  127.20    6.63
   2  -2  -3   48.30    2.47
  -2   2  -3   43.98    2.43
  -2  -2   3   40.48    2.46
  -2  -2   3   40.38    2.46
   2  -2  -3   47.10    2.44
   2  -2  -3   46.28    2.45
   2   2  -3   38.73    2.44
  -2   2   3   38.97    2.45
   2   2  -3   45.55    2.43
  -2  -2  -3   47.41    2.51
   2  -2   3   41.26    2.42
   2  -2   3   42.96    2.50
   2   2  -3   46.07    2.46
  -2   2   3   42.34    2.49
  -2  -2  -3   47.13    2.52
   2   2  -3   47.78    2.44
  -3  -2   3   58.54    3.50
   3  -2  -3   65.09    3.51
   3  -2  -3   66.64    3.50
  -3   2  -3   63.23    3.47
  -3   2  -3   65.01    3.54
   3  -2  -3   65.92    3.45
   3   2  -3   65.20    3.49
  -3  -2  -3   63.96    3.54
   3   2  -3   65.93    3.50
  -3  -2  -3   67.55    3.54
  -3   2   3   58.00    3.54
   3  -2   3   60.01    3.53
  -3  -2  -3   65.30    3.51
  -3   2   3   54.10    3.45
  -4   2  -3   15.51    1.33
  -4   2  -3   16.33    1.19
  -4  -2   3   15.50    1.26
   4  -2  -3   14.92    1.20
   4  -2  -3   16.26    1.22
   4  -2   3   16.87    1.29
  -4  -2  -3   17.47    1.26
  -4   2   3   13.38    1.27
   4   2  -3   13.93    1.15
  -4  -2  -3   19.06    1.31
   4   2  -3   15.50    1.18
  -4  -2  -3   16.61    1.26
  -5   2  -3   18.37    1.52
  -5  -2   3   16.85    1.50
   5  -2  -3   16.41    1.40
   5  -2  -3   16.29    1.37
  -5   2  -3   16.41    1.42
   5   2  -3   16.33    1.36
  -5  -2  -3   16.65    1.44
  -5  -2  -3   18.99    1.54
  -5  -2  -3   17.48    1.45
  -5   2   3   18.53    1.52
   5  -2   3   16.56    1.49
   5   2  -3   18.11    1.39
  -6   2  -3    2.21    0.93
  -6  -2   3    1.53    0.99
  -6   2  -3    1.59    0.90
  -6   2   3    0.65    0.96
  -6  -2  -3    0.76    0.91
   6  -2   3    0.43    0.79
  -6  -2  -3    1.17    0.83
   6  -2   3    0.40    0.90
  -6  -2  -3    1.68    0.88
  -7   2  -3    3.19    1.17
  -7   2  -3    0.55    1.18
  -7  -2   3    2.44    1.21
  -7  -2  -3    2.58    1.29
  -7   2   3    1.77    1.30
  -7  -2  -3    2.12    1.17
  -8  -2   3    1.80    1.58
  -8   2  -3    3.63    1.49
  -8   2  -3    0.86    1.49
  -8   2   3    2.71    1.62
  -8  -2  -3    1.23    1.44
  -8  -2  -3    2.65    1.65
   0  -2  -4   46.01    2.60
   0   2  -4   46.15    2.54
   0   2  -4   43.44    2.53
   0  -2  -4   45.07    2.63
   0   2  -4   44.31    2.61
   0  -2   4   50.28    2.57
   0  -2  -4   44.22    2.56
   0  -2  -4   45.69    2.52
   0   2  -4   46.14    2.62
   1  -2  -4   40.22    2.15
  -1  -2   4   33.14    2.15
  -1   2  -4   38.01    2.22
   1  -2  -4   37.96    2.15
   1  -2  -4   38.44    2.11
   1  -2  -4   39.14    2.21
   1  -2   4   34.30    2.12
   1   2  -4   36.43    2.12
  -1  -2  -4   37.88    2.23
   1   2  -4   38.71    2.16
  -1  -2  -4   38.69    2.07
   1   2  -4   31.20    2.10
  -1  -2  -4   39.48    2.19
   1   2  -4   39.60    2.19
   2  -2  -4   17.59    1.13
  -2   2  -4   15.56    1.12
  -2  -2   4   16.87    1.20
   2  -2  -4   17.06    1.15
   2  -2  -4   15.89    1.13
  -2   2  -4   15.92    1.30
  -2  -2   4   14.87    1.20
  -2  -2  -4   18.60    1.33
   2   2  -4   15.66    1.11
   2   2  -4   17.83    1.19
  -2  -2  -4   15.94    1.24
   2   2  -4   14.78    1.11
  -2   2   4   18.90    1.28
   2  -2   4   17.36    1.08
   2   2  -4   14.03    1.12
   2  -2   4   17.00    1.27
  -3  -2   4   28.77    1.82
  -3   2  -4   27.40    1.71
   3  -2  -4   27.92    1.72
  -3   2  -4   29.31    1.88
   3  -2  -4   29.17    1.68
   3  -2  -4   27.66    1.76
  -3   2   4   29.11    1.84
   3   2  -4   26.66    1.72
   3  -2   4   27.72    1.85
   3   2  -4   26.56    1.73
  -3  -2  -4   27.33    1.82
  -3  -2  -4   27.76    1.88
   3   2  -4   26.72    1.65
   3   2  -4   27.87    1.69
  -3  -2  -4   27.26    1.77
  -4   2  -4   16.69    1.31
  -4   2  -4   16.28    1.52
   4  -2  -4   15.99    1.30
  -4  -2   4   17.35    1.44
   4  -2  -4   14.88    1.17
   4  -2  -4   15.79    1.36
  -4  -2  -4   16.25    1.50
  -4  -2  -4   15.07    1.43
   4  -2   4   18.75    1.48
  -4  -2  -4   16.86    1.38
  -4   2   4   20.53    1.52
   4   2  -4   13.48    1.28
   4   2  -4   13.67    1.30
  -5   2  -4    6.31    1.02
  -5  -2   4    7.11    0.98
  -5   2  -4    4.96    0.89
  -5   2   4    5.57    1.07
  -5  -2  -4    6.04    1.05
   5   2  -4    5.09    0.86
  -5  -2  -4    4.41    0.96
  -6  -2   4    5.11    1.16
  -6   2  -4    4.84    1.15
  -6   2  -4    5.95    1.22
  -6   2   4    5.92    1.22
  -6  -2  -4    5.87    1.27
  -6  -2  -4    5.47    1.16
  -7  -2   4    5.57    1.43
  -7   2  -4    3.17    1.39
  -7   2  -4    3.81    1.43
  -7  -2  -4    2.32    1.36
  -7   2   4    3.99    1.48
  -7  -2  -4    4.76    1.45
   0  -2  -5   27.14    1.67
   0   2  -5   26.35    1.60
   0  -2  -5   25.88    1.73
   0   2  -5   24.51    1.80
   0  -2   5   27.28    1.69
   0  -2  -5   26.47    1.59
   0  -2  -5   27.75    1.83
   0   2  -5   26.07    1.62
   0   2  -5   24.44    1.73
  -1   2  -5   17.76    1.48
   1  -2  -5   17.77    1.23
   1  -2  -5   16.82    1.49
  -1   2  -5   16.98    1.20
   1  -2  -5   17.04    1.31
   1  -2  -5   18.00    1.28
  -1   2  -5   17.82    1.44
  -1  -2   5   19.55    1.37
   1   2  -5   17.28    1.34
   1   2  -5   17.25    1.23
   1  -2   5   20.59    1.31
  -1  -2  -5   18.45    1.56
  -1  -2  -5   17.50    1.15
  -1  -2  -5   17.26    1.41
   1   2  -5   17.53    1.26
   1   2  -5   17.75    1.42
  -2   2  -5   12.86    1.39
  -2   2  -5   12.01    1.30
   2  -2  -5   13.58    1.09
   2  -2  -5   11.96    1.13
   2  -2  -5   12.87    1.15
   2  -2  -5   13.28    1.31
   2   2  -5   11.74    1.23
  -2  -2  -5   12.75    1.43
   2   2  -5   11.02    1.08
  -2  -2  -5   11.90    1.27
   2   2  -5   12.04    1.12
   2   2  -5   11.38    1.10
   2  -2   5   13.33    1.10
   3  -2  -5   12.81    1.35
  -3  -2   5   14.53    1.36
   3  -2  -5   10.58    1.20
   3  -2  -5   12.04    1.18
  -3   2  -5   13.92    1.50
   3  -2  -5   13.26    1.28
  -3   2  -5   10.07    1.23
   3   2  -5   11.76    1.13
  -3  -2  -5   14.94    1.55
  -3  -2  -5   12.68    1.31
   3   2  -5   12.63    1.24
   3   2  -5   12.00    1.22
   3   2  -5   12.64    1.17
  -3   2   5   12.86    1.43
  -4   2  -5    0.99    0.96
   4  -2  -5    1.43    0.79
  -4  -2   5    1.77    0.89
  -4   2  -5    1.29    0.78
   4  -2  -5    2.25    0.67
  -4  -2  -5    2.35    1.01
   4   2  -5    1.24    0.76
  -4   2   5   -0.27    0.89
  -4  -2  -5    1.93    0.86
  -5   2  -5   -0.16    0.92
  -5   2  -5   -0.67    1.11
  -5  -2   5    0.71    1.09
  -5   2   5    0.20    1.14
  -5  -2  -5    1.38    1.27
  -5  -2  -5   -2.00    0.97
  -6   2  -5    3.79    1.25
  -6  -2   5    0.83    1.43
  -6   2  -5    4.77    1.48
  -6   2   5    4.05    1.45
  -6  -2  -5    4.98    1.31
  -6  -2  -5    4.81    1.51
   0   2  -6   11.70    1.41
   0  -2  -6    9.72    1.20
   0   2  -6    9.43    1.15
   0  -2   6   11.43    1.31
   0   2  -6   10.99    1.15
   0  -2  -6   12.67    1.64
   0  -2  -6   12.63    1.09
   0   2  -6   10.82    1.15
   1  -2  -6   28.21    1.91
   1  -2  -6   25.80    1.96
   1  -2  -6   29.05    2.14
   1  -2  -6   27.71    1.83
  -1   2  -6   28.42    2.17
  -1   2  -6   25.62    1.79
  -1  -2  -6   25.32    1.86
  -1  -2  -6   24.47    2.16
   1   2  -6   30.11    2.07
   1   2  -6   28.16    1.86
   1  -2   6   28.69    1.89
   1   2  -6   27.87    1.83
   1   2  -6   27.06    1.99
   2  -2  -6    0.23    0.83
  -2   2  -6    0.99    0.64
   2  -2  -6    1.29    1.00
   2  -2  -6    0.54    0.68
  -2   2  -6    1.75    1.02
   2  -2  -6    1.86    0.73
   2   2  -6    1.03    0.90
   2   2  -6   -0.77    0.75
  -2  -2  -6    1.72    1.03
   2  -2   6    1.74    0.74
   2   2  -6    0.25    0.71
   3  -2  -6    1.78    1.03
  -3   2  -6    1.15    0.86
  -3   2  -6    2.07    1.11
   3  -2  -6    1.08    0.87
   3   2  -6    1.68    0.82
   3   2  -6    1.86    0.92
  -3  -2  -6    2.16    0.97
  -3  -2  -6    1.96    1.20
   3   2  -6    2.00    0.87
  -4   2  -6    1.53    1.27
  -4  -2   6    2.41    1.17
  -4   2  -6    0.77    0.97
   4  -2  -6    2.88    1.12
   4  -2  -6    0.90    0.94
   4   2  -6    1.43    0.84
   4   2  -6    0.93    0.91
  -4  -2  -6    0.92    1.11
  -4  -2  -6    0.95    1.27
  -4   2   6    1.14    1.20
  -5   2  -6    5.39    1.51
  -5  -2   6    4.48    1.51
  -5   2  -6    4.60    1.23
   5  -2  -6    2.82    1.15
  -5  -2  -6    5.07    1.53
  -5   2   6    2.81    1.52
  -5  -2  -6    2.82    1.34
   0   2  -7    4.68    1.31
   0  -2  -7    4.47    1.08
   0   2  -7    4.17    0.97
   0  -2  -7    4.55    0.90
   0  -2  -7    4.43    1.32
  -1   2  -7    5.75    1.35
  -1   2  -7    5.21    0.97
   1  -2  -7    4.26    1.00
   1  -2  -7    5.61    1.32
   1   2  -7    6.31    1.28
   1   2  -7    4.91    0.98
  -1  -2  -7    6.40    1.37
  -1  -2  -7    4.69    1.06
  -2   2  -7    2.31    1.33
  -2   2  -7    2.00    0.98
   2  -2  -7    3.51    1.35
  -2   2  -7    3.43    1.03
  -2  -2  -7    3.87    1.49
   2  -2   7   -0.41    0.88
   2   2  -7    2.03    1.02
   2   2  -7    4.41    1.28
   3  -2  -7    1.36    1.39
  -3   2  -7   -0.91    1.09
  -3   2  -7   -0.12    1.51
  -3  -2  -7   -0.37    1.48
  -3  -2  -7    0.81    1.24
   3   2  -7    0.63    1.26
   3   2  -7   -0.46    1.42
   4  -2  -7    3.58    1.44
  -4   2  -7   -0.89    1.21
  -4   2  -7   -3.21    1.62
   4   2  -7    0.18    1.27
  -4  -2  -7    1.89    1.81
  -4  -2  -7   -3.56    1.39
   0  -3   0   -0.61    0.07
   0   3   0   -0.62    0.05
   1  -3   0    9.96    0.55
  -1  -3   0    9.53    0.55
  -1   3   0    9.13    0.54
   1   3   0    9.03    0.55
  -1  -3   0    9.03    0.53
  -1   3   0   10.02    0.55
   1   3   0    8.90    0.53
   1  -3   0    9.59    0.54
   1   3   0    8.53    0.53
  -1  -3   0    8.84    0.53
   2  -3   0   64.07    3.41
   2  -3   0   62.99    3.41
  -2  -3   0   60.99    3.40
  -2  -3   0   60.19    3.39
   2   3   0   62.60    3.40
  -2   3   0   62.30    3.42
  -2   3   0   63.96    3.41
   2   3   0   65.77    3.42
   2   3   0   63.88    3.39
  -2  -3   0   65.31    3.42
  -3  -3   0  113.08    6.23
   3   3   0  114.71    6.20
  -3   3   0  117.15    6.21
   3  -3   0  116.48    6.22
   3  -3   0  117.49    6.21
   3   3   0  117.15    6.23
  -3   3   0  112.66    6.22
  -4   3   0   36.75    2.16
  -4  -3   0   38.17    2.18
   4   3   0   34.67    2.10
   4  -3   0   39.26    2.11
   4  -3   0   39.93    2.15
  -4   3   0   36.64    2.12
   5   3   0   13.97    1.12
  -5  -3   0   14.90    1.20
   5  -3   0   14.10    1.04
   5   3   0   13.86    1.04
  -5   3   0   13.49    1.06
  -5   3   0   15.37    1.20
   5  -3   0   15.09    1.10
  -6   3   0    1.02    0.73
   6   3   0    1.10    0.60
   6   3   0    1.57    0.56
   6  -3   0    1.92    0.64
   6  -3   0    1.46    0.54
  -6   3   0    1.88    0.63
  -6  -3   0    1.63    0.73
  -7   3   0   14.70    1.72
  -7   3   0   10.04    1.33
   7  -3   0   11.43    1.32
   7   3   0   12.86    1.37
  -7  -3   0   12.48    1.68
  -8   3   0    3.10    1.32
  -8  -3   0    2.54    1.38
  -8   3   0    0.03    0.84
   0  -3   1   -0.15    0.10
   0   3   1   -0.11    0.11
   0   3  -1   -0.23    0.11
   0  -3   1   -0.19    0.11
   0  -3  -1   -0.11    0.11
   1  -3  -1  228.13   12.40
  -1  -3   1  238.71   12.40
  -1  -3   1  242.67   12.39
   1  -3  -1  226.13   12.41
  -1   3  -1  222.49   12.39
   1   3   1  236.27   12.41
   1   3  -1  233.87   12.39
  -1   3   1  235.28   12.40
   1  -3   1  235.06   12.41
  -1  -3  -1  226.48   12.41
   1   3  -1  230.21   12.40
   1   3  -1  219.26   12.40
   1  -3   1  241.85   12.39
  -2  -3   1   11.36    0.64
  -2  -3   1   10.43    0.62
  -2   3  -1    9.02    0.58
  -2   3  -1    9.89    0.65
   2  -3  -1   10.08    0.58
   2  -3  -1   10.26    0.63
   2   3  -1    8.38    0.60
  -2  -3  -1    8.29    0.65
   2   3  -1    7.81    0.60
  -3   3  -1  205.87   11.62
   3   3   1  230.23   11.60
   3   3   1  233.71   11.65
  -3   3  -1  208.36   11.63
   3  -3  -1  216.68   11.61
   3  -3  -1  216.12   11.64
  -3  -3   1  225.06   11.64
  -3   3   1  220.94   11.64
   3  -3   1  225.25   11.63
  -3  -3  -1  205.72   11.62
  -3  -3  -1  208.56   11.62
  -3  -3  -1  206.35   11.64
   3  -3   1  228.08   11.63
   3   3  -1  188.25   11.62
  -3   3   1  237.77   11.61
   4  -3  -1   26.97    1.74
  -4   3  -1   27.15    1.75
  -4   3  -1   26.92    1.76
  -4  -3   1   33.97    1.80
   4  -3  -1   27.78    1.68
   4   3   1   32.95    1.68
   4   3   1   33.68    1.78
   4   3  -1   29.24    1.73
  -4  -3  -1   27.41    1.72
  -4   3   1   31.47    1.80
  -4  -3  -1   26.26    1.73
   4  -3   1   33.70    1.76
   4  -3   1   33.08    1.75
  -4   3   1   31.33    1.70
   4   3  -1   28.65    1.75
  -4  -3  -1   26.86    1.78
  -5   3  -1   56.83    3.11
   5   3   1   55.81    3.05
  -5  -3   1   52.97    3.16
   5  -3  -1   54.77    3.13
  -5   3  -1   55.99    3.15
   5   3   1   53.11    3.14
   5  -3  -1   54.44    3.04
  -5  -3  -1   56.12    3.09
  -5   3   1   54.84    3.17
  -5   3   1   53.45    3.05
   5   3  -1   57.65    3.09
  -5  -3  -1   58.24    3.08
   5  -3   1   54.34    3.12
   5   3  -1   53.03    3.13
   5  -3   1   54.19    3.10
  -5  -3  -1   56.33    3.17
  -6   3  -1    0.27    0.74
  -6   3  -1    0.99    0.66
   6   3   1    0.90    0.52
  -6  -3   1    1.40    0.77
   6  -3  -1    1.12    0.68
   6   3   1    1.23    0.68
   6  -3   1    0.88    0.66
   6   3  -1    1.56    0.63
  -6   3   1    0.40    0.76
  -6  -3  -1    1.13    0.52
   6   3  -1    0.23    0.61
  -6  -3  -1    1.86    0.61
   6  -3   1    0.98    0.66
  -6  -3  -1    1.10    0.79
  -7   3  -1    5.06    1.08
   7   3   1    5.79    0.87
  -7  -3   1    7.13    1.15
  -7   3  -1    4.81    0.96
   7  -3   1    5.63    0.98
  -7  -3  -1    7.34    1.13
  -7   3   1    6.57    1.19
  -8  -3   1    0.64    1.35
  -8   3  -1    1.75    1.29
   8   3   1    0.71    1.08
  -8   3  -1   -1.29    0.95
  -8  -3  -1   -0.68    0.83
   8  -3   1    0.41    1.18
  -8  -3  -1    1.98    1.35
  -8   3   1   -1.80    1.37
   0   3  -2   -0.25    0.21
   0   3  -2   -0.12    0.16
   0   3   2   -0.21    0.21
   0  -3  -2   -0.30    0.17
   0  -3   2   -0.06    0.19
   0   3  -2   -0.03    0.11
   0  -3   2    0.22    0.19
   1  -3  -2    7.18    0.54
  -1   3  -2    7.82    0.48
  -1   3  -2    7.78    0.61
   1  -3  -2    8.06    0.56
  -1  -3   2    7.82    0.57
  -1  -3   2    7.74    0.52
   1   3   2    8.36    0.61
  -1  -3   2    8.17    0.51
   1   3  -2    7.34    0.52
  -1   3   2    8.19    0.58
   1   3  -2    7.65    0.50
  -1  -3  -2    7.77    0.58
  -1   3   2    8.66    0.59
   1   3  -2    7.31    0.54
   1  -3   2    7.95    0.59
   2  -3  -2  109.82    5.68
  -2  -3   2  100.27    5.69
  -2  -3   2   94.49    5.68
  -2   3  -2  103.31    5.67
  -2   3  -2  107.91    5.71
  -2  -3  -2  112.58    5.71
  -2   3   2   99.33    5.70
  -2  -3  -2  109.59    5.71
  -2   3   2   94.82    5.67
  -2  -3  -2  112.35    5.70
   2   3  -2  111.58    5.68
   2   3  -2  111.10    5.69
   3  -3  -2   96.20    4.99
  -3   3  -2   96.29    5.05
  -3   3  -2   97.39    5.01
  -3  -3   2   84.91    5.03
   3  -3  -2   99.49    5.04
  -3  -3  -2   97.68    5.04
   3  -3   2   86.52    5.00
  -3   3   2   82.15    5.03
  -3   3   2   81.09    4.99
  -3  -3  -2   96.64    5.04
   3   3  -2   96.71    5.02
   3   3  -2   96.92    5.02
  -3  -3  -2  100.44    5.04
   3  -3   2   84.34    5.03
  -4   3  -2   19.95    1.39
  -4   3  -2   20.08    1.32
   4  -3  -2   20.75    1.22
   4  -3  -2   20.29    1.34
  -4  -3   2   21.89    1.38
   4   3  -2   19.32    1.30
  -4   3   2   20.42    1.25
   4   3  -2   19.11    1.30
  -4  -3  -2   20.51    1.37
  -4  -3  -2   20.90    1.33
   4  -3   2   21.45    1.32
  -4  -3  -2   20.54    1.38
  -4   3   2   20.09    1.39
   4  -3   2   20.28    1.35
  -5   3  -2   50.98    2.90
   5  -3  -2   46.34    2.87
  -5   3  -2   52.59    2.88
   5   3   2   45.99    2.90
  -5  -3   2   47.43    2.92
  -5  -3  -2   52.62    2.87
   5  -3   2   48.92    2.89
   5   3  -2   49.17    2.87
   5   3  -2   51.94    2.87
   5  -3   2   49.96    2.88
  -5   3   2   48.83    2.93
  -5  -3  -2   52.24    2.90
  -5  -3  -2   50.25    2.90
  -6   3  -2    1.65    0.79
  -6  -3   2    2.07    0.85
  -6   3  -2    1.94    0.79
   6   3   2    1.15    0.83
   6  -3   2    2.55    0.76
  -6  -3  -2    1.83    0.67
  -6   3   2    1.51    0.82
   6   3  -2    1.79    0.72
  -6  -3  -2    0.12    0.77
   6  -3   2    2.90    0.77
  -6  -3  -2    1.80    0.85
  -7   3  -2    1.28    0.97
  -7   3  -2    0.86    1.05
   7   3   2    0.55    0.68
  -7  -3   2    1.77    1.12
  -7  -3  -2    2.83    0.95
  -7  -3  -2    1.51    0.91
  -7   3   2    0.82    1.08
  -7  -3  -2    1.10    1.12
   7  -3   2    1.57    1.04
  -8   3  -2   -0.20    1.39
  -8  -3   2    0.25    1.42
  -8   3  -2   -0.13    1.27
  -8  -3  -2    3.25    1.46
  -8  -3  -2   -1.94    1.07
  -8   3   2    0.77    1.45
   0   3  -3    0.06    0.35
   0   3  -3    0.04    0.23
   0  -3   3    0.07    0.31
   0   3  -3    0.22    0.19
   0  -3   3    0.12    0.29
   0  -3  -3   -0.26    0.28
   0  -3  -3    0.33    0.21
   0   3   3   -0.20    0.36
  -1   3  -3   45.69    2.56
   1  -3  -3   44.53    2.50
  -1  -3   3   45.26    2.51
   1  -3  -3   45.42    2.53
  -1  -3   3   45.56    2.54
   1  -3  -3   46.45    2.53
   1   3  -3   43.60    2.53
   1   3  -3   43.89    2.49
   1  -3   3   47.47    2.55
  -1   3   3   44.97    2.55
  -1  -3  -3   47.59    2.56
   1   3  -3   43.08    2.51
   1  -3   3   48.45    2.51
   2  -3  -3   49.54    2.72
   2  -3  -3   48.24    2.69
  -2   3  -3   46.30    2.67
  -2  -3   3   50.11    2.72
   2  -3  -3   50.01    2.70
  -2  -3   3   48.32    2.70
  -2   3  -3   46.25    2.75
   2  -3   3   49.08    2.68
   2   3  -3   46.59    2.67
   2   3  -3   50.59    2.69
   2   3  -3   49.26    2.69
  -2   3   3   47.30    2.71
  -2  -3  -3   48.58    2.76
  -2   3   3   49.90    2.74
   2  -3   3   48.11    2.74
   2   3  -3   49.40    2.70
  -2  -3  -3   50.56    2.74
   3  -3  -3  127.82    6.71
  -3   3  -3  118.92    6.66
  -3  -3   3  123.12    6.69
  -3   3  -3  120.54    6.72
   3  -3  -3  125.91    6.66
   3  -3  -3  127.64    6.69
  -3  -3  -3  125.24    6.73
  -3   3   3  125.95    6.72
  -3  -3  -3  126.45    6.72
  -3  -3  -3  121.21    6.70
   3   3  -3  119.83    6.68
   3  -3   3  122.53    6.72
   3   3  -3  119.13    6.69
  -3   3   3  125.67    6.67
   4  -3  -3    7.94    0.97
  -4  -3   3   11.80    1.06
  -4   3  -3    8.63    1.10
  -4   3  -3    9.24    0.95
   4  -3  -3    8.44    0.94
   4  -3  -3    7.65    0.77
  -4   3   3   11.93    1.13
   4   3  -3    8.81    0.89
  -4   3   3   11.39    0.86
   4   3  -3    7.84    0.90
  -4  -3  -3    7.81    0.99
  -4  -3  -3   11.66    1.06
  -4  -3  -3   10.64    1.10
   4  -3   3   11.15    1.02
   5  -3  -3   31.25    2.13
   5  -3  -3   30.67    2.12
  -5  -3   3   38.74    2.20
  -5   3  -3   32.85    2.12
  -5   3  -3   35.26    2.20
  -5   3   3   33.94    2.22
  -5  -3  -3   32.09    2.21
   5  -3   3   40.04    2.22
  -5  -3  -3   31.54    2.14
  -5  -3  -3   31.41    2.17
   5   3  -3   30.55    2.09
   5   3  -3   32.99    2.10
  -6  -3   3    1.44    0.91
  -6   3  -3    1.21    0.91
  -6   3  -3    2.27    0.87
  -6   3   3    1.13    0.93
  -6  -3  -3    2.15    0.84
  -6  -3  -3    0.43    0.97
  -6  -3  -3    0.37    0.89
   6  -3   3    0.65    0.93
   6  -3   3    0.32    0.83
  -7  -3   3    1.19    1.15
  -7   3  -3    1.14    1.16
  -7   3  -3    1.14    1.19
  -7  -3  -3    0.05    1.24
  -7   3   3    1.15    1.21
  -7  -3  -3    2.57    1.17
  -8   3  -3    2.01    1.49
  -8  -3   3    0.57    1.63
  -8   3  -3   -2.71    1.55
  -8   3   3    0.65    1.56
  -8  -3  -3   -0.19    1.59
  -8  -3  -3    0.14    1.43
   0  -3   4    0.16    0.40
   0  -3  -4   -0.55    0.38
   0   3  -4   -0.52    0.50
   0  -3  -4    0.20    0.49
   0   3  -4    0.15    0.29
   0  -3  -4    0.15    0.29
   0   3  -4    0.23    0.33
   0  -3  -4   -0.40    0.36
   1  -3  -4    8.22    0.76
   1  -3  -4    7.06    0.76
  -1  -3   4    5.74    0.65
  -1   3  -4    9.21    0.95
   1  -3  -4    7.95    0.70
  -1   3  -4    8.26    0.63
  -1  -3  -4    9.24    0.94
   1   3  -4    7.00    0.84
   1   3  -4    7.78    0.78
   1  -3   4    6.16    0.69
   1   3  -4    8.01    0.67
   1  -3   4    6.47    0.74
  -1  -3  -4    6.98    0.81
   1   3  -4    7.93    0.73
   2  -3  -4    6.29    0.74
  -2  -3   4    6.43    0.82
  -2   3  -4    6.32    0.77
  -2  -3   4    6.80    0.67
   2  -3  -4    7.45    0.78
  -2   3  -4    6.71    0.71
   2  -3  -4    7.03    0.73
   2   3  -4    6.18    0.69
  -2  -3  -4    7.00    0.76
   2   3  -4    6.71    0.72
   2   3  -4    6.44    0.75
  -2  -3  -4    7.71    0.89
  -2   3   4    6.50    0.70
   2   3  -4    7.41    0.82
  -2   3   4    6.76    0.72
   2  -3   4    7.15    0.74
   2  -3   4    6.68    0.75
   3  -3  -4   58.01    3.04
   3  -3  -4   54.49    3.06
  -3   3  -4   53.36    3.03
   3  -3  -4   55.73    3.09
  -3   3  -4   53.35    3.16
  -3  -3   4   52.24    3.11
   3  -3   4   49.69    3.14
   3  -3   4   52.83    3.01
  -3  -3  -4   54.61    3.17
   3   3  -4   53.16    3.07
   3   3  -4   53.73    3.00
  -3   3   4   51.05    3.08
   3   3  -4   57.45    3.03
  -3  -3  -4   57.04    3.11
   3   3  -4   53.58    3.05
  -3   3   4   53.94    3.14
  -3  -3  -4   55.70    3.13
   4  -3  -4    1.71    0.61
   4  -3  -4    2.02    0.62
  -4  -3   4    0.65    0.65
  -4   3  -4    1.93    0.63
   4  -3  -4    1.11    0.47
  -4   3  -4    1.39    0.80
  -4  -3  -4    2.55    0.83
   4   3  -4    1.44    0.58
  -4   3   4    1.11    0.63
  -4   3   4    1.21    0.78
   4  -3   4    2.24    0.78
  -4  -3  -4    1.51    0.73
   4   3  -4    0.79    0.52
  -4  -3  -4    2.66    0.66
  -5  -3   4    3.14    0.91
  -5   3  -4    6.31    1.09
  -5   3  -4    6.22    0.87
  -5   3   4    3.19    0.99
   5   3  -4    4.15    0.77
  -5  -3  -4    4.66    0.95
  -5  -3  -4    4.25    1.03
  -6   3  -4    1.25    0.99
  -6   3  -4    1.68    1.16
  -6  -3   4    0.81    1.08
  -6   3   4   -0.05    1.19
  -6  -3  -4    1.68    1.09
  -6  -3  -4    4.36    1.23
  -7  -3   4    1.51    1.45
  -7   3  -4    4.94    1.35
  -7   3  -4    3.11    1.43
  -7   3   4    3.06    1.48
  -7  -3  -4    1.03    1.44
  -7  -3  -4    3.20    1.42
   0   3  -5   -0.04    0.44
   0  -3  -5    0.32    0.48
   0  -3  -5    0.21    0.71
   0  -3   5    0.28    0.56
   0   3  -5    0.20    0.42
   0  -3  -5    0.56    0.41
   0  -3  -5   -0.23    0.57
   0   3  -5    0.59    0.59
   0   3  -5    0.02    0.63
  -1   3  -5    9.05    1.11
  -1  -3   5    9.42    1.09
   1  -3  -5    7.94    0.81
   1  -3  -5    9.62    1.19
   1  -3  -5    8.40    0.95
  -1   3  -5    7.52    0.80
   1  -3  -5    8.77    0.85
  -1   3  -5   10.00    1.20
  -1  -3  -5    7.04    0.84
   1   3  -5    8.19    0.87
   1   3  -5    9.29    0.89
   1   3  -5    7.45    0.84
   1   3  -5    7.55    1.01
  -1  -3  -5    7.64    0.75
  -1  -3  -5    8.28    0.93
   1  -3   5   10.51    1.00
  -2   3  -5   10.43    1.01
   2  -3  -5   10.92    1.27
  -2   3  -5   11.05    1.33
  -2  -3   5    9.63    1.19
   2  -3  -5   10.13    1.02
   2  -3  -5    9.05    1.06
   2  -3  -5   12.08    1.12
   2   3  -5   10.60    1.17
   2   3  -5   10.03    1.06
  -2  -3  -5   11.31    1.37
   2   3  -5    9.97    1.09
  -2  -3  -5    9.44    1.24
   2  -3   5   13.65    1.08
   2   3  -5    8.74    1.00
  -3   3  -5   25.25    1.71
   3  -3  -5   25.83    1.78
  -3   3  -5   23.95    1.97
   3  -3  -5   25.51    1.76
   3  -3  -5   23.37    1.78
  -3  -3   5   31.38    1.88
   3  -3   5   31.23    1.70
   3   3  -5   25.39    1.76
   3   3  -5   22.59    1.67
   3   3  -5   25.42    1.77
   3   3  -5   24.57    1.74
  -3  -3  -5   24.88    1.99
  -3   3   5   28.33    1.97
  -3  -3  -5   25.46    1.85
   4  -3  -5    8.92    0.98
  -4   3  -5    7.03    1.20
   4  -3  -5    8.17    0.86
  -4   3  -5    8.31    0.92
  -4  -3   5    7.02    1.06
   4   3  -5    7.11    0.89
  -4   3   5    8.76    1.14
  -4  -3  -5    9.15    1.21
  -4  -3  -5    7.47    1.05
   5  -3  -5   16.05    1.61
  -5  -3   5   15.71    2.02
  -5   3  -5   15.20    1.64
  -5   3  -5   17.93    1.99
  -5  -3  -5   13.89    1.59
  -5   3   5   15.44    2.04
  -5  -3  -5   14.21    1.49
  -6  -3   5    0.73    1.30
  -6   3  -5    3.08    1.45
  -6   3  -5   -0.98    1.21
  -6   3   5    1.83    1.41
  -6  -3  -5    2.24    1.30
  -6  -3  -5    4.86    1.51
   0   3  -6    0.49    0.79
   0  -3  -6    0.06    0.56
   0   3  -6    0.78    0.94
   0   3  -6   -0.27    0.61
   0  -3  -6    0.76    0.97
   0  -3   6    0.16    0.76
   0  -3  -6   -0.40    0.65
   1  -3  -6    7.26    0.81
  -1   3  -6    6.83    0.77
   1  -3  -6    6.40    0.96
   1  -3  -6    8.28    1.11
   1  -3  -6    8.90    1.21
  -1   3  -6    8.31    1.10
  -1  -3   6    7.84    0.97
   1  -3   6    7.77    0.93
   1   3  -6    8.68    1.05
   1   3  -6    6.60    0.97
  -1  -3  -6    5.92    0.87
  -1  -3  -6    8.95    1.15
   1   3  -6    7.26    0.84
   1   3  -6    7.02    0.79
  -2   3  -6    1.62    0.73
   2  -3  -6   -0.10    0.98
  -2   3  -6    0.70    0.60
   2  -3  -6   -0.38    0.79
   2  -3  -6   -0.28    0.69
  -2   3  -6    0.71    1.06
   2  -3  -6    0.70    0.78
   2   3  -6    0.83    0.68
  -2  -3  -6    1.08    1.01
   2   3  -6    1.17    0.91
   2  -3   6    2.22    0.78
   2   3  -6    0.10    0.77
  -3   3  -6    9.94    1.33
   3  -3  -6    8.96    1.24
  -3   3  -6    8.67    1.32
   3  -3  -6    9.94    1.10
   3   3  -6    7.71    1.01
  -3  -3  -6   10.74    1.34
   3   3  -6   10.69    1.38
   3   3  -6   10.05    1.12
  -3  -3  -6   10.54    1.21
   4  -3  -6    1.83    0.98
  -4  -3   6    2.64    1.18
  -4   3  -6    0.01    1.24
  -4   3  -6    1.57    0.98
   4  -3  -6    0.39    1.10
   4   3  -6    2.25    0.84
  -4  -3  -6    3.21    1.36
  -4  -3  -6    2.67    1.12
   4   3  -6    2.19    0.92
   5  -3  -6    7.48    1.33
  -5   3  -6    8.45    1.69
  -5   3  -6    7.73    1.30
  -5  -3   6    9.09    1.55
  -5   3   6    8.83    1.54
  -5  -3  -6    8.02    1.67
  -5  -3  -6    6.19    1.41
   0   3  -7   -0.31    0.87
   0   3  -7    0.96    1.20
   0  -3  -7   -0.37    0.84
   0  -3  -7    2.43    1.41
   1  -3  -7    1.69    0.94
   1  -3  -7    2.30    1.30
  -1   3  -7    2.82    0.87
  -1   3  -7    2.55    1.22
  -1  -3  -7    2.27    1.37
   1   3  -7    3.21    0.93
   1  -3   7    4.02    1.04
   1   3  -7    2.41    1.21
  -2   3  -7   -1.38    1.29
  -2   3  -7    2.26    0.99
   2  -3  -7    0.37    1.33
   2   3  -7    1.79    1.21
   2   3  -7    1.04    1.01
   2  -3   7    0.53    0.92
  -2  -3  -7    3.20    1.41
  -3   3  -7    2.75    1.07
  -3   3  -7    1.87    1.44
   3  -3  -7    5.54    1.50
   3  -3   7    1.13    0.98
  -3  -3  -7    2.54    1.50
  -3  -3  -7    5.28    1.34
   3   3  -7    3.63    1.23
  -4   3  -7   -0.12    1.22
  -4   3  -7    1.33    1.60
   4  -3  -7    0.76    1.48
  -4  -3  -7    0.85    1.49
   4   3  -7    3.49    1.26
  -4  -3  -7    1.28    1.81
   0  -4   0  131.24    7.03
  -1  -4   0  254.83   13.60
   1   4   0  248.22   13.60
   1   4   0  250.25   13.59
  -1  -4   0  249.43   13.60
   1  -4   0  263.88   13.61
   1  -4   0  257.55   13.60
  -1   4   0  261.09   13.61
  -1  -4   0  250.59   13.59
  -1   4   0  256.58   13.60
   2  -4   0   33.11    1.77
   2   4   0   34.07    1.78
  -2  -4   0   32.54    1.75
  -2   4   0   31.28    1.78
  -2  -4   0   30.62    1.74
   2  -4   0   32.73    1.77
   2   4   0   31.53    1.75
  -2  -4   0   31.59    1.79
   2   4   0   30.43    1.74
  -2   4   0   33.26    1.78
   3  -4   0   73.49    3.89
   3  -4   0   72.38    3.90
   3   4   0   71.80    3.88
  -3  -4   0   71.33    3.91
   3   4   0   71.84    3.91
  -3   4   0   69.96    3.90
  -3   4   0   71.34    3.90
   4   4   0    4.18    0.43
   4  -4   0    4.26    0.59
  -4  -4   0    4.09    0.54
   4   4   0    3.90    0.49
   4  -4   0    4.99    0.56
  -4   4   0    5.19    0.70
  -4   4   0    4.38    0.49
  -5   4   0   16.56    1.24
  -5  -4   0   14.46    1.24
   5   4   0   13.64    1.16
   5  -4   0   16.60    1.09
  -5   4   0   15.47    1.14
   5  -4   0   14.13    1.13
   5   4   0   16.30    1.08
   6   4   0    0.59    0.64
  -6   4   0    2.47    0.76
  -6   4   0    1.44    0.63
   6   4   0    1.75    0.58
   6  -4   0    0.93    0.57
  -6  -4   0    1.67    0.77
   6  -4   0    1.57    0.65
  -7  -4   0   15.74    1.73
   7   4   0   13.17    1.43
  -7   4   0   12.49    1.44
   7  -4   0   13.45    1.42
  -7   4   0   16.22    1.75
  -8   4   0   -0.09    0.90
  -8   4   0    2.31    1.37
  -8  -4   0    3.11    1.36
   0  -4   1    2.00    0.25
   0   4  -1    2.24    0.25
   0   4   1    2.56    0.26
   0  -4  -1    2.74    0.26
  -1  -4   1  254.39   13.38
   1  -4  -1  256.22   13.40
  -1  -4   1  259.29   13.38
   1   4   1  269.01   13.40
  -1   4  -1  240.15   13.37
  -1   4  -1  246.46   13.40
  -1  -4   1  246.49   13.39
   1  -4  -1  256.40   13.39
   1  -4   1  253.35   13.37
   1   4  -1  248.23   13.38
  -1  -4  -1  255.27   13.40
  -1   4   1  256.93   13.40
   1   4  -1  254.22   13.38
   1  -4   1  255.04   13.40
  -1   4   1  214.76   13.39
   1   4  -1  243.81   13.39
  -2   4  -1   21.71    1.16
  -2   4  -1   21.42    1.21
  -2  -4   1   20.86    1.19
   2  -4  -1   20.53    1.19
   2  -4  -1   19.44    1.17
  -2  -4   1   22.11    1.20
   2   4   1   20.18    1.20
  -2  -4  -1   20.21    1.18
   2   4  -1   21.76    1.18
  -2   4   1   20.02    1.18
   2  -4   1   20.21    1.19
   2  -4   1   20.93    1.16
  -2   4   1   18.89    1.20
  -2  -4  -1   20.04    1.20
   2   4  -1   21.52    1.18
   3   4   1   25.49    1.29
   3  -4  -1   20.89    1.22
  -3   4  -1   19.44    1.28
  -3  -4   1   24.36    1.28
  -3  -4   1   23.46    1.26
  -3   4  -1   19.65    1.25
   3  -4  -1   20.63    1.27
   3   4  -1   18.70    1.25
  -3  -4  -1   20.76    1.29
  -3  -4  -1   19.35    1.26
  -3  -4  -1   18.47    1.23
  -3   4   1   24.42    1.30
   3   4  -1   19.38    1.24
  -4   4  -1    2.15    0.46
   4  -4  -1    2.31    0.43
  -4  -4   1    3.28    0.50
  -4   4  -1    2.85    0.46
   4  -4  -1    3.71    0.49
   4   4   1    3.01    0.34
   4   4   1    2.79    0.47
   4   4  -1    3.08    0.40
  -4   4   1    2.91    0.52
   4  -4   1    2.70    0.43
   4  -4   1    2.91    0.46
  -4  -4  -1    2.85    0.40
   4   4  -1    3.26    0.43
  -4   4   1    2.26    0.40
  -4  -4  -1    2.93    0.48
  -4  -4  -1    2.71    0.44
   5   4   1   19.56    1.19
   5   4   1   20.30    1.35
   5  -4  -1   16.93    1.31
   5  -4  -1   18.51    1.21
  -5  -4   1   19.67    1.41
  -5   4  -1   17.63    1.33
  -5   4  -1   18.04    1.37
  -5  -4  -1   19.70    1.30
   5   4  -1   17.08    1.30
  -5  -4  -1   19.04    1.40
  -5  -4  -1   15.98    1.22
   5   4  -1   17.47    1.26
  -5   4   1   18.95    1.25
  -5   4   1   19.67    1.43
   5  -4   1   19.64    1.30
   5  -4   1   20.00    1.32
  -6  -4   1    8.47    0.99
  -6   4  -1    9.01    1.18
   6  -4  -1   10.53    1.15
   6   4   1   11.21    1.23
  -6   4  -1    9.62    1.29
   6  -4  -1    9.05    0.94
   6   4   1   10.48    0.97
   6  -4   1    8.35    1.13
  -6  -4  -1   10.27    1.34
   6   4  -1    8.42    0.87
   6  -4   1    9.04    1.17
  -6   4   1    8.92    1.01
   6   4  -1   10.59    1.11
  -6  -4  -1    8.90    0.98
  -6  -4  -1   10.39    1.07
  -6   4   1    7.73    1.01
  -7  -4   1   17.33    1.91
  -7   4  -1   16.51    1.78
   7   4   1   14.52    1.51
  -7   4  -1   16.19    1.64
  -7   4   1   16.84    1.88
  -7  -4  -1   18.73    1.92
   7  -4   1   16.47    1.64
   8   4   1   -0.51    1.05
  -8   4  -1    1.96    1.32
  -8  -4   1   -0.66    1.34
  -8   4  -1    0.22    1.04
  -8   4   1    0.80    1.43
   8  -4   1    2.25    1.29
  -8  -4  -1    0.93    1.39
   0   4  -2   42.33    2.19
   0  -4  -2   41.20    2.19
   0  -4   2   37.98    2.18
   0  -4   2   37.79    2.18
   0   4   2   38.76    2.20
  -1  -4   2  242.19   13.85
   1  -4  -2  283.39   13.88
  -1  -4   2  238.25   13.84
  -1  -4   2  244.78   13.86
   1  -4  -2  276.84   13.87
  -1   4  -2  267.29   13.88
   1   4   2  244.17   13.87
   1   4  -2  274.54   13.86
  -1  -4  -2  279.04   13.88
   1  -4   2  246.53   13.87
  -1   4   2  240.21   13.86
   1   4  -2  274.35   13.84
   2  -4  -2   58.71    3.17
   2  -4  -2   58.21    3.14
  -2  -4   2   58.83    3.16
  -2   4  -2   57.61    3.19
  -2   4  -2   57.31    3.12
  -2  -4   2   56.88    3.16
   2   4  -2   59.07    3.16
   2   4  -2   60.01    3.15
   2  -4   2   56.58    3.13
   2  -4   2   56.68    3.18
  -2   4   2   57.72    3.18
  -2  -4  -2   58.14    3.18
  -2   4   2   55.40    3.15
  -3  -4   2   25.91    1.44
  -3   4  -2   22.48    1.47
   3  -4  -2   22.49    1.37
  -3  -4   2   25.07    1.43
  -3   4  -2   22.03    1.39
   3  -4  -2   21.74    1.43
  -3  -4  -2   22.48    1.42
  -3   4   2   24.86    1.40
   3  -4   2   26.75    1.39
   3   4  -2   22.72    1.40
  -3  -4  -2   22.49    1.47
   3   4  -2   23.02    1.41
  -3   4   2   23.52    1.47
   3  -4   2   26.50    1.45
  -3  -4  -2   23.03    1.47
   4  -4  -2    0.48    0.32
  -4   4  -2    1.43    0.41
  -4  -4   2    0.54    0.49
  -4   4  -2    0.47    0.50
   4  -4  -2    0.66    0.41
   4  -4   2    0.16    0.45
   4   4  -2    0.44    0.38
   4   4  -2    0.98    0.37
  -4   4   2    0.31    0.38
  -4   4   2    0.47    0.50
  -4  -4  -2    0.49    0.38
   4  -4   2    0.94    0.40
  -4  -4  -2    0.46    0.50
  -4  -4  -2    0.51    0.49
   5  -4  -2   15.37    0.98
  -5  -4   2   12.34    1.26
  -5   4  -2   14.57    1.19
   5  -4  -2   13.14    1.20
  -5   4  -2   13.66    1.27
   5   4  -2   13.52    1.17
  -5   4   2   10.59    1.27
  -5  -4  -2   15.42    1.23
  -5  -4  -2   16.04    1.28
   5  -4   2   13.31    1.21
  -5   4   2   12.33    1.06
   5   4  -2   12.32    1.13
  -5  -4  -2   13.81    1.11
   5  -4   2   13.51    1.16
  -6   4  -2    8.81    0.98
  -6   4  -2    8.26    1.01
  -6  -4   2    8.86    1.04
  -6  -4  -2    6.82    0.86
  -6  -4  -2    8.78    0.97
  -6  -4  -2    8.36    1.02
   6   4  -2    7.35    0.93
   6  -4   2    7.49    0.99
   6  -4   2   10.71    1.29
  -6   4   2    8.95    1.06
  -7  -4   2    4.01    1.15
  -7   4  -2    3.56    1.11
  -7   4  -2    2.73    1.04
  -7   4   2    1.95    1.14
  -7  -4  -2    5.36    1.22
  -7  -4  -2    4.27    1.01
  -7  -4  -2    2.94    0.98
   7  -4   2    4.25    1.10
  -8   4  -2    1.75    1.33
  -8  -4   2    0.76    1.52
  -8   4  -2    0.67    1.36
  -8   4   2   -0.76    1.45
  -8  -4  -2    0.69    1.50
  -8  -4  -2    0.43    1.08
   0   4  -3   22.97    1.27
   0  -4  -3   23.78    1.28
   0   4   3   23.02    1.40
   0   4  -3   20.37    1.32
   0  -4  -3   24.59    1.37
   0   4  -3   23.35    1.38
   0  -4   3   22.25    1.36
   0  -4   3   21.86    1.34
  -1  -4   3  197.92   10.45
  -1   4  -3  187.68   10.49
  -1  -4   3  200.28   10.47
  -1  -4   3  201.29   10.48
   1  -4  -3  191.41   10.48
   1  -4  -3  197.02   10.46
   1  -4  -3  196.89   10.49
   1   4   3  200.95   10.51
  -1  -4  -3  191.89   10.50
   1  -4   3  198.14   10.46
   1  -4   3  202.73   10.50
  -1   4   3  197.52   10.49
   1   4  -3  189.88   10.47
   1   4  -3  189.38   10.47
   1   4  -3  186.67   10.45
  -2   4  -3   13.06    0.87
  -2  -4   3   14.01    0.94
  -2  -4   3   13.61    0.98
   2  -4  -3   12.71    0.91
  -2   4  -3   12.61    1.02
   2  -4  -3   14.70    0.95
   2   4  -3   13.25    0.93
   2   4  -3   12.51    0.88
   2  -4   3   13.87    1.00
  -2   4   3   15.38    1.04
   2   4  -3   13.21    0.90
  -2   4   3   14.74    0.97
  -2  -4  -3   15.17    1.07
   2   4  -3   13.26    0.91
  -2  -4  -3   14.32    1.00
  -3   4  -3    4.42    0.62
  -3   4  -3    4.03    0.49
  -3  -4   3    5.85    0.75
   3  -4  -3    4.04    0.52
  -3  -4   3    5.89    0.60
   3  -4  -3    4.48    0.60
  -3  -4  -3    4.20    0.61
  -3   4   3    6.89    0.85
  -3  -4  -3    4.06    0.56
   3  -4   3    6.65    0.80
   3   4  -3    3.55    0.51
  -3  -4  -3    6.29    0.81
   3   4  -3    3.94    0.49
  -3   4   3    6.41    0.70
   4  -4  -3    4.53    0.61
  -4   4  -3    5.47    0.78
  -4  -4   3    5.41    0.71
  -4   4  -3    4.55    0.61
   4  -4  -3    4.88    0.64
  -4   4   3    5.77    0.78
  -4  -4  -3    3.90    0.62
  -4   4   3    5.31    0.56
   4   4  -3    3.41    0.58
   4  -4   3    4.67    0.65
  -4  -4  -3    5.15    0.72
   4   4  -3    4.13    0.57
  -4  -4  -3    5.03    0.68
   5  -4  -3   12.49    1.37
   5  -4  -3   17.60    1.42
  -5   4  -3   17.00    1.54
  -5  -4   3   21.85    1.55
  -5   4  -3   17.46    1.41
   5   4  -3   15.62    1.38
  -5  -4  -3   16.37    1.41
   5  -4   3   20.47    1.53
   5  -4   3   19.11    1.38
  -5  -4  -3   16.42    1.51
   5   4  -3   15.65    1.35
  -5   4   3   19.91    1.59
  -5  -4  -3   16.33    1.50
  -6   4  -3    0.68    0.99
  -6  -4   3    2.76    0.95
  -6   4  -3    2.37    0.90
  -6  -4  -3    2.13    1.01
  -6   4   3    1.69    1.02
   6  -4   3    3.53    0.96
   6  -4   3    2.07    0.84
  -6  -4  -3    1.37    0.90
  -6  -4  -3    2.28    0.98
  -7   4  -3    8.58    1.30
  -7   4  -3    6.68    1.31
  -7  -4   3    8.05    1.32
  -7   4   3    9.61    1.46
  -7  -4  -3    7.41    1.33
  -7  -4  -3    7.00    1.39
  -8  -4   3    2.19    1.51
  -8   4  -3    0.00    1.57
  -8   4  -3   -2.44    1.47
  -8  -4  -3   -0.43    1.60
  -8   4   3    0.76    1.73
  -8  -4  -3    1.27    1.46
   0   4  -4    9.15    0.92
   0   4  -4    8.40    0.73
   0  -4  -4    8.54    0.78
   0  -4   4    7.89    0.86
   0   4  -4    9.54    0.66
   0  -4  -4    8.42    0.83
   0  -4   4    8.93    0.85
   0  -4  -4    8.26    0.67
  -1  -4   4   64.39    3.75
   1  -4  -4   70.70    3.76
   1  -4  -4   69.32    3.71
  -1   4  -4   65.01    3.68
   1  -4  -4   70.44    3.76
  -1   4  -4   69.66    3.80
  -1  -4  -4   67.75    3.77
  -1   4   4   63.05    3.78
   1   4  -4   68.53    3.73
   1  -4   4   64.43    3.72
   1   4  -4   71.28    3.70
   1   4  -4   71.00    3.76
  -1  -4  -4   71.04    3.81
   1  -4   4   62.82    3.78
   2  -4  -4    0.59    0.40
  -2  -4   4    0.66    0.46
  -2   4  -4   -0.16    0.54
   2  -4  -4    0.00    0.39
  -2  -4   4    1.06    0.54
  -2   4  -4    0.35    0.39
   2  -4  -4    0.18    0.42
   2   4  -4    0.64    0.41
  -2  -4  -4    0.14    0.50
   2   4  -4    0.63    0.41
  -2   4   4    0.83    0.51
   2   4  -4    0.82    0.37
   2   4  -4    0.54    0.45
  -2  -4  -4    0.39    0.56
   2  -4   4    1.05    0.54
   2  -4   4    0.80    0.44
   3  -4  -4   13.20    1.11
   3  -4  -4   12.46    1.09
  -3  -4   4   13.67    1.20
  -3   4  -4   12.90    1.30
  -3  -4   4   14.62    1.16
   3  -4  -4   13.08    1.07
  -3   4  -4   11.78    1.03
   3  -4   4   15.02    1.27
   3   4  -4   13.23    1.04
   3   4  -4   12.74    0.96
  -3  -4  -4   15.56    1.22
  -3   4   4   13.21    1.15
   3   4  -4   13.59    1.03
  -3  -4  -4   13.60    1.34
  -3   4   4   14.43    1.28
   3  -4   4   14.72    1.07
   3   4  -4   13.07    1.09
  -3  -4  -4   12.44    1.22
   4  -4  -4    1.10    0.51
   4  -4  -4    1.77    0.64
  -4   4  -4    1.90    0.82
   4  -4  -4    1.82    0.66
  -4  -4   4    1.78    0.70
  -4   4  -4    1.95    0.62
  -4   4   4    1.91    0.63
  -4  -4  -4    2.25    0.84
   4   4  -4    2.65    0.57
   4   4  -4    2.09    0.62
   4  -4   4    2.25    0.72
  -4  -4  -4    1.51    0.71
  -4  -4  -4    0.46    0.72
  -4   4   4    1.44    0.84
   5  -4  -4    6.80    0.73
  -5  -4   4    6.04    0.99
  -5   4  -4    7.94    1.10
  -5   4  -4    7.52    0.95
  -5   4   4    5.45    0.83
  -5   4   4    5.61    1.11
  -5  -4  -4    7.65    1.02
   5   4  -4    8.30    0.96
  -5  -4  -4    7.45    1.14
  -6   4  -4    0.16    1.14
  -6  -4   4   -0.12    1.06
  -6   4  -4    1.01    1.04
  -6  -4  -4    0.41    1.21
  -6  -4  -4    1.82    1.13
  -6   4   4   -0.57    1.20
  -7   4  -4    0.99    1.43
  -7   4  -4    4.46    1.32
  -7  -4   4    3.45    1.46
  -7  -4  -4    1.93    1.51
  -7  -4  -4    3.57    1.44
  -7   4   4    3.87    1.66
   0   4  -5    8.76    1.17
   0   4  -5    8.63    1.09
   0  -4  -5    9.00    0.95
   0  -4  -5    9.20    0.99
   0  -4  -5    8.67    1.03
   0  -4   5    8.88    1.05
   0  -4  -5    9.16    0.81
   0   4  -5    8.92    0.82
   1  -4  -5   53.22    3.06
  -1   4  -5   51.59    2.96
   1  -4  -5   51.14    2.99
  -1   4  -5   52.90    3.14
  -1  -4   5   55.40    3.09
   1  -4  -5   54.24    3.09
   1   4  -5   54.29    2.98
   1   4  -5   51.19    3.02
   1  -4   5   56.82    3.05
  -1  -4  -5   53.47    3.17
  -1  -4  -5   51.17    3.11
   1   4  -5   56.09    3.10
   1   4  -5   51.05    3.08
  -2   4  -5    3.28    0.82
  -2   4  -5    4.12    0.59
   2  -4  -5    3.42    0.67
  -2  -4   5    3.82    0.68
   2  -4  -5    3.24    0.62
   2  -4  -5    3.80    0.63
  -2  -4   5    3.87    0.74
   2   4  -5    4.20    0.65
   2   4  -5    3.62    0.70
   2   4  -5    3.00    0.56
  -2  -4  -5    3.07    0.87
   2  -4   5    3.77    0.65
  -2  -4  -5    3.52    0.70
   2   4  -5    3.33    0.63
   2  -4   5    4.13    0.77
  -3  -4   5    2.38    0.77
  -3   4  -5    0.26    0.85
   3  -4  -5    1.63    0.63
  -3   4  -5    1.82    0.62
   3  -4  -5    1.55    0.70
   3  -4  -5    1.79    0.65
  -3  -4  -5    1.97    0.89
   3   4  -5    1.48    0.67
   3   4  -5    0.88    0.55
   3  -4   5    2.42    0.64
  -3  -4  -5    1.53    0.81
   3   4  -5    1.48    0.59
   4  -4  -5    0.70    0.69
  -4   4  -5    1.03    0.75
  -4   4  -5    1.90    1.01
  -4  -4   5    1.80    0.93
   4  -4   5    0.78    0.68
  -4  -4  -5    2.71    1.10
   4   4  -5    0.11    0.67
  -4   4   5    3.26    1.00
  -4  -4  -5    1.39    0.92
  -5   4  -5    7.29    1.38
  -5   4  -5    8.37    1.10
  -5  -4   5    9.80    1.25
   5  -4  -5    7.22    0.92
  -5  -4  -5    7.92    1.43
  -5  -4  -5    8.44    1.24
  -5   4   5    8.57    1.35
  -6  -4   5    0.29    1.35
  -6   4  -5    0.19    1.17
  -6   4  -5    1.90    1.50
  -6  -4  -5    0.38    1.44
  -6   4   5    0.68    1.46
  -6  -4  -5   -0.03    1.25
   0  -4   6    1.25    0.79
   0   4  -6    1.55    0.91
   0  -4  -6    1.33    0.60
   0  -4  -6    1.46    1.03
   0   4  -6    1.66    0.61
   0   4  -6    1.33    0.87
   0  -4  -6    1.75    0.76
   1  -4  -6   12.87    1.36
   1  -4  -6   13.16    1.46
  -1   4  -6   12.04    1.14
  -1   4  -6   12.51    1.64
  -1  -4   6   17.14    1.47
   1  -4  -6   12.29    1.21
   1  -4  -6   11.66    1.35
   1   4  -6   14.75    1.50
   1  -4   6   13.67    1.43
  -1  -4  -6   11.29    1.33
   1   4  -6   12.32    1.31
   1   4  -6   12.21    1.20
  -1  -4  -6   13.23    1.74
   1   4  -6   13.92    1.53
  -2   4  -6    7.58    0.83
  -2  -4   6    6.49    1.03
   2  -4  -6    6.13    0.96
  -2   4  -6    5.21    0.73
  -2   4  -6    5.54    1.12
   2  -4  -6    5.86    0.85
   2  -4  -6    5.26    1.10
  -2  -4  -6    6.51    1.18
   2  -4   6    7.30    0.90
   2   4  -6    4.87    0.92
   2   4  -6    5.52    0.79
   2   4  -6    6.10    1.01
   3  -4  -6    4.56    1.11
  -3   4  -6    2.31    1.18
   3  -4  -6    3.81    0.93
  -3   4  -6    4.80    0.82
   3   4  -6    3.20    0.83
   3   4  -6    3.62    0.93
  -3  -4  -6    4.54    1.05
   3  -4   6    0.82    0.77
   3   4  -6    3.37    0.87
  -3  -4  -6    3.99    1.25
  -4  -4   6    0.55    1.13
   4  -4  -6   -0.11    1.00
  -4   4  -6    2.65    1.30
   4  -4  -6   -0.40    1.13
  -4   4  -6    0.87    0.92
  -4  -4  -6    0.82    1.34
   4   4  -6    2.02    0.89
   4   4  -6   -0.28    0.79
  -4  -4  -6    1.06    1.13
  -5   4  -6    3.02    1.15
  -5   4  -6    3.31    1.50
   5  -4  -6    0.74    1.25
  -5  -4   6    2.28    1.42
  -5  -4  -6    4.20    1.35
  -5  -4  -6    2.90    1.55
  -5   4   6    2.87    1.52
   0  -4  -7    0.82    1.31
   0  -4  -7    1.48    0.84
   0   4  -7    0.26    1.17
   0   4  -7    1.01    0.81
   0  -4   7    0.28    1.06
   1  -4  -7    1.95    0.95
  -1   4  -7    1.35    1.28
  -1   4  -7    2.51    0.96
   1  -4  -7    2.57    1.35
  -1  -4  -7    3.51    1.41
   1   4  -7    2.32    0.89
   1   4  -7    1.27    1.24
   1  -4   7    3.92    1.08
  -2   4  -7   -1.12    1.29
   2  -4  -7   -0.68    1.43
  -2   4  -7    1.07    0.93
   2   4  -7    0.70    1.18
  -2  -4  -7    1.36    1.39
   2  -4   7   -0.17    0.92
   2   4  -7    0.88    0.95
  -3   4  -7    3.03    1.52
   3  -4  -7    0.94    1.49
  -3   4  -7    2.55    1.04
  -3  -4  -7    1.65    1.33
   3   4  -7    1.48    1.23
   3  -4   7    0.30    1.03
  -3  -4  -7    4.39    1.51
   4  -4  -7    1.15    1.60
  -4   4  -7    2.61    1.68
  -4   4  -7    0.49    1.21
  -4  -4  -7   -0.40    1.77
   4   4  -7    1.19    1.27
   0  -5   0    0.02    0.12
   0   5   0   -0.06    0.12
  -1   5   0   79.85    4.16
  -1   5   0   74.78    4.14
   1  -5   0   76.14    4.14
   1  -5   0   80.12    4.15
  -1  -5   0   76.55    4.13
  -1  -5   0   76.34    4.14
  -1  -5   0   76.35    4.14
   1   5   0   75.64    4.14
   2   5   0   21.80    1.30
  -2   5   0   24.27    1.35
  -2  -5   0   22.89    1.35
  -2  -5   0   23.68    1.31
   2  -5   0   23.87    1.32
   2  -5   0   24.85    1.33
   2   5   0   24.33    1.34
   2   5   0   23.81    1.31
  -2   5   0   23.34    1.33
  -2  -5   0   22.57    1.30
  -3  -5   0   78.16    4.21
   3   5   0   79.55    4.17
  -3   5   0   75.97    4.20
   3  -5   0   77.66    4.19
  -3   5   0   74.87    4.20
   3   5   0   80.02    4.21
   3  -5   0   77.10    4.20
  -3  -5   0   74.71    4.17
   4  -5   0   43.43    2.42
  -4   5   0   43.34    2.45
   4   5   0   45.82    2.38
   4  -5   0   36.54    2.40
  -4   5   0   43.36    2.43
   4   5   0   43.99    2.44
  -4  -5   0   43.21    2.46
  -5  -5   0   70.90    3.92
   5  -5   0   68.86    3.84
   5   5   0   72.66    3.83
   5  -5   0   69.36    3.88
   5   5   0   66.48    3.89
  -5   5   0   68.64    3.91
  -5   5   0   70.45    3.87
   6   5   0    0.64    0.63
  -6  -5   0    3.13    0.79
   6  -5   0    2.04    0.63
  -6   5   0    3.07    0.81
  -6   5   0    3.01    0.70
   6  -5   0    3.56    0.74
   6   5   0    1.99    0.59
   7  -5   0   -0.19    0.76
   7   5   0    1.09    0.80
  -7  -5   0    0.60    1.01
  -7   5   0   -0.31    1.03
  -7   5   0    0.60    0.86
  -8   5   0    2.25    1.33
  -8  -5   0    1.16    1.39
  -8   5   0    1.68    0.96
   0   5  -1   -0.30    0.16
   0  -5   1   -0.24    0.13
   0  -5  -1   -0.22    0.14
   0   5   1   -0.29    0.16
  -1  -5   1   30.51    1.76
   1  -5  -1   34.80    1.78
   1  -5  -1   34.47    1.79
  -1  -5   1   29.75    1.76
  -1   5  -1   34.11    1.80
  -1  -5   1   29.41    1.78
   1   5   1   31.11    1.79
   1   5  -1   33.70    1.76
   1   5  -1   34.16    1.78
   1  -5   1   30.73    1.79
   1   5  -1   34.77    1.76
  -1   5   1   30.24    1.78
  -1  -5  -1   34.19    1.78
  -1   5   1   30.41    1.79
   2  -5  -1   15.38    0.83
  -2   5  -1   15.39    0.88
   2  -5  -1   16.01    0.86
  -2  -5   1   11.54    0.84
   2   5   1   11.00    0.85
  -2   5  -1   15.85    0.81
  -2   5   1   11.77    0.89
   2   5  -1   15.30    0.83
  -2   5   1   11.98    0.85
  -2  -5  -1   14.98    0.88
  -2  -5  -1   15.03    0.83
   2  -5   1   11.98    0.80
   2  -5   1   11.34    0.85
   2   5  -1   14.38    0.83
   3  -5  -1  346.08   17.84
  -3  -5   1  320.64   17.82
  -3  -5   1  323.94   17.84
  -3   5  -1  332.91   17.82
   3   5   1  335.73   17.85
  -3   5  -1  334.83   17.84
   3  -5  -1  347.66   17.82
   3  -5   1  331.94   17.82
   3   5  -1  342.94   17.84
  -3   5   1  317.49   17.82
  -3  -5  -1  342.49   17.82
   3   5  -1  352.11   17.83
   3  -5   1  323.30   17.84
  -3  -5  -1  336.53   17.84
  -3   5   1  314.43   17.84
   4  -5  -1    4.30    0.55
  -4   5  -1    4.60    0.54
   4  -5  -1    4.14    0.49
   4   5   1    3.24    0.37
  -4   5  -1    3.45    0.52
   4   5   1    3.13    0.49
  -4  -5   1    3.62    0.51
  -4  -5  -1    3.65    0.50
   4  -5   1    3.62    0.45
   4  -5   1    3.16    0.49
   4   5  -1    4.05    0.47
  -4   5   1    4.41    0.58
  -4   5   1    4.05    0.48
  -4  -5  -1    4.18    0.56
   4   5  -1    4.08    0.45
  -4  -5  -1    3.78    0.41
  -5  -5   1   44.36    2.57
   5  -5  -1   44.82    2.45
  -5   5  -1   43.23    2.53
   5   5   1   43.40    2.41
   5  -5  -1   41.05    2.52
  -5   5  -1   44.04    2.54
   5   5  -1   41.77    2.51
  -5  -5  -1   41.94    2.48
  -5   5   1   40.69    2.46
   5  -5   1   42.14    2.51
  -5  -5  -1   43.59    2.57
  -5  -5  -1   43.47    2.44
  -5   5   1   43.37    2.58
   5  -5   1   42.86    2.51
   5   5  -1   44.52    2.48
  -6  -5   1    6.49    0.92
   6   5   1    7.18    0.88
   6  -5  -1    5.79    0.81
  -6   5  -1    7.10    0.88
  -6   5  -1    7.08    0.90
   6  -5  -1    6.26    0.69
  -6  -5  -1    5.55    0.96
   6   5  -1    6.93    1.03
  -6   5   1    6.22    0.92
  -6  -5  -1    6.39    0.76
  -6   5   1    5.89    0.74
   6  -5   1    6.12    0.79
  -6  -5  -1    6.69    0.69
   6  -5   1    6.67    0.83
   6   5  -1    5.92    0.76
   7   5   1    0.83    0.78
  -7   5  -1    1.33    0.89
   7  -5  -1    1.44    0.74
  -7  -5   1    0.43    1.05
   7  -5   1    1.49    0.90
  -7  -5  -1    1.93    1.09
  -7  -5  -1    0.57    0.68
  -7  -5  -1   -0.54    0.65
  -7   5   1    0.36    0.69
  -7   5   1    0.05    1.07
  -8   5  -1    2.91    1.37
  -8   5  -1    0.37    1.10
  -8  -5   1    1.24    1.43
   8   5   1   -0.01    1.43
  -8   5   1    2.05    1.48
  -8  -5  -1    1.91    1.38
   8  -5   1    1.72    1.27
   0   5   2   -0.19    0.25
   0   5  -2    0.15    0.24
   0  -5  -2    0.00    0.20
   0  -5   2    0.03    0.23
   0  -5   2   -0.18    0.22
   1  -5  -2   49.86    2.63
  -1  -5   2   43.20    2.59
  -1  -5   2   45.49    2.61
  -1  -5   2   42.84    2.62
   1  -5  -2   51.23    2.64
   1   5   2   44.19    2.64
  -1   5  -2   51.02    2.65
   1  -5   2   43.57    2.64
   1   5  -2   52.10    2.59
  -1  -5  -2   51.99    2.64
   1   5  -2   53.91    2.62
   1   5  -2   51.30    2.62
  -1   5   2   41.62    2.63
  -2  -5   2   26.79    1.60
  -2   5  -2   28.30    1.62
  -2   5  -2   27.27    1.52
   2   5   2   28.35    1.63
   2  -5  -2   28.78    1.57
  -2  -5   2   26.60    1.57
   2  -5   2   28.53    1.62
  -2  -5  -2   27.52    1.60
   2   5  -2   26.41    1.58
   2  -5   2   28.12    1.53
  -2   5   2   29.38    1.63
  -2   5   2   26.93    1.59
   2   5  -2   26.61    1.56
  -3  -5   2   85.16    4.36
  -3   5  -2   73.40    4.32
   3  -5  -2   79.21    4.37
   3  -5  -2   74.29    4.33
  -3   5  -2   74.38    4.38
  -3  -5   2   85.68    4.36
   3   5  -2   78.34    4.35
  -3   5   2   81.63    4.34
  -3  -5  -2   75.26    4.37
  -3   5   2   86.58    4.39
   3   5  -2   77.66    4.35
   3  -5   2   85.99    4.38
  -3  -5  -2   76.86    4.37
   3  -5   2   86.99    4.33
  -3  -5  -2   76.37    4.36
  -4   5  -2    8.70    1.00
   4  -5  -2    9.74    0.93
  -4  -5   2   10.12    0.95
   4  -5  -2    9.33    0.78
  -4   5  -2   10.05    0.88
  -4  -5  -2    9.16    0.98
   4   5  -2    9.25    0.85
  -4   5   2    9.26    0.84
  -4  -5  -2    8.88    0.85
  -4  -5  -2    9.78    0.99
   4   5  -2    9.49    0.86
   4  -5   2   11.58    0.94
  -4   5   2    9.84    0.98
   4  -5   2    9.76    0.83
  -5   5  -2   31.94    2.02
  -5   5  -2   32.07    2.07
  -5  -5   2   35.90    2.11
   5  -5  -2   30.62    1.88
   5  -5  -2   29.26    2.04
   5  -5   2   33.64    1.99
  -5  -5  -2   30.25    1.97
  -5  -5  -2   32.95    2.05
  -5   5   2   34.17    1.95
   5  -5   2   32.89    2.03
  -5  -5  -2   32.23    2.08
   5   5  -2   31.81    1.99
  -5   5   2   34.10    2.11
   5   5  -2   30.22    2.01
  -6   5  -2    3.27    0.85
   6  -5  -2    2.59    0.61
  -6  -5   2    3.90    0.92
  -6   5  -2    2.46    0.85
   6  -5   2    4.19    0.84
  -6  -5  -2    2.66    0.95
  -6   5   2    2.91    0.92
  -6   5   2    4.31    0.68
  -6  -5  -2    1.90    0.70
  -6  -5  -2    3.60    0.86
   6   5  -2    3.06    0.73
   6  -5   2    4.32    0.82
  -7  -5   2    2.61    1.13
  -7   5  -2    0.16    1.03
  -7   5  -2    3.41    1.09
  -7  -5  -2    0.45    0.95
   7  -5   2    2.35    1.06
  -7   5   2   -1.12    1.08
  -7  -5  -2    1.58    1.22
  -7  -5  -2    1.75    0.98
  -8  -5   2    1.35    1.44
  -8   5  -2    0.77    1.36
  -8   5  -2   -0.71    1.39
  -8   5   2   -0.51    1.47
  -8  -5  -2   -0.12    1.07
  -8  -5  -2    0.47    1.54
   0  -5   3   -0.05    0.32
   0  -5  -3    0.28    0.21
   0   5  -3    0.66    0.37
   0  -5   3    0.08    0.33
   0  -5  -3    0.35    0.32
   0   5   3    0.13    0.36
   1   5   3   49.58    2.87
  -1   5  -3   51.98    2.86
   1  -5  -3   54.39    2.84
  -1  -5   3   49.22    2.83
   1  -5  -3   52.62    2.83
  -1  -5   3   48.62    2.81
  -1  -5   3   47.57    2.78
   1   5  -3   54.70    2.83
   1   5  -3   52.91    2.82
  -1  -5  -3   55.34    2.85
   1  -5   3   49.71    2.81
   1  -5   3   48.42    2.84
  -1   5   3   47.71    2.85
   1   5  -3   51.12    2.77
   2  -5  -3    4.56    0.58
  -2  -5   3    4.85    0.60
   2  -5  -3    4.49    0.62
  -2   5  -3    4.64    0.57
  -2  -5   3    4.88    0.52
  -2   5   3    5.74    0.68
   2   5  -3    4.08    0.51
   2   5  -3    5.25    0.58
  -2   5   3    5.29    0.56
  -2  -5  -3    4.67    0.52
   2   5  -3    5.18    0.50
   2  -5   3    5.28    0.56
  -3   5  -3   91.80    4.91
   3  -5  -3   88.96    4.84
  -3   5  -3   88.39    4.83
   3  -5  -3   87.67    4.88
  -3  -5   3   89.05    4.87
  -3  -5   3   88.34    4.88
  -3  -5  -3   90.59    4.91
  -3  -5  -3   89.43    4.89
   3  -5   3   82.31    4.89
   3   5  -3   92.15    4.85
   3   5  -3   88.70    4.86
  -3   5   3   88.99    4.91
  -3  -5  -3   92.46    4.90
  -3   5   3   87.98    4.86
  -4  -5   3    8.77    1.07
  -4   5  -3   11.44    1.15
   4  -5  -3    9.80    0.86
  -4   5  -3   11.08    0.95
   4  -5  -3    9.64    0.98
  -4  -5  -3    8.45    1.01
   4   5  -3   10.28    0.93
  -4   5   3   10.29    0.95
   4   5  -3    9.60    0.98
  -4  -5  -3   10.42    1.12
  -4   5   3   10.41    1.18
   4  -5   3    9.51    1.06
  -4  -5  -3   10.38    1.18
   5  -5  -3   12.75    1.03
  -5   5  -3   14.42    1.21
   5  -5  -3   10.03    1.22
  -5  -5   3   10.29    1.35
  -5   5  -3   12.88    1.39
  -5   5   3   12.63    1.12
  -5  -5  -3   11.64    1.35
  -5  -5  -3   10.37    1.26
  -5  -5  -3   13.73    1.39
   5  -5   3   10.72    1.16
   5  -5   3   11.79    1.34
  -5   5   3   11.85    1.46
   5   5  -3   11.58    1.21
   5   5  -3   13.12    1.19
  -6  -5   3   -0.75    0.98
  -6   5  -3    1.41    0.86
  -6   5  -3   -0.76    0.94
  -6  -5  -3    0.76    0.99
  -6  -5  -3   -0.25    0.97
   6  -5   3   -1.12    0.82
  -6  -5  -3   -0.02    0.85
  -6   5   3    0.39    0.99
  -7   5  -3    2.16    1.17
  -7   5  -3    2.26    1.22
  -7  -5   3    1.47    1.33
  -7  -5  -3    0.99    1.23
  -7   5   3    3.05    1.33
  -7  -5  -3    2.30    1.30
  -8  -5   3   -0.04    1.61
  -8   5  -3   -1.49    1.54
  -8   5  -3    2.36    1.55
  -8  -5  -3    0.09    1.62
  -8  -5  -3    2.38    1.44
  -8   5   3    0.41    1.70
   0   5  -4   -0.53    0.51
   0  -5   4   -0.05    0.45
   0  -5  -4   -0.21    0.30
   0  -5   4    0.09    0.46
   0   5   4   -0.25    0.54
   0  -5  -4   -0.21    0.36
   0  -5  -4    0.13    0.37
   0   5  -4    0.31    0.27
  -1  -5   4   53.78    2.89
  -1   5  -4   49.67    2.92
   1  -5  -4   49.63    2.87
  -1  -5   4   52.38    2.87
   1  -5  -4   49.99    2.82
   1  -5  -4   48.60    2.87
  -1   5   4   53.34    2.92
   1  -5   4   51.35    2.91
   1  -5   4   55.18    2.86
   1   5  -4   49.62    2.88
   1   5  -4   49.35    2.80
   1   5  -4   50.05    2.85
  -1  -5  -4   48.85    2.89
   2  -5  -4    3.73    0.51
  -2   5  -4    3.49    0.67
   2  -5  -4    4.53    0.56
  -2  -5   4    3.41    0.62
  -2  -5   4    3.69    0.53
   2  -5  -4    4.45    0.60
  -2   5  -4    4.19    0.44
  -2   5   4    3.94    0.63
   2   5  -4    3.99    0.55
   2  -5   4    3.61    0.52
   2   5  -4    3.16    0.45
   2   5  -4    4.18    0.51
  -2  -5  -4    2.38    0.66
   2   5  -4    3.28    0.51
  -2  -5  -4    3.53    0.58
   2  -5   4    4.09    0.63
   3  -5  -4   48.00    2.71
  -3   5  -4   47.27    2.82
   3  -5  -4   45.23    2.74
  -3  -5   4   49.41    2.76
   3  -5  -4   46.30    2.72
  -3  -5   4   47.32    2.72
  -3   5  -4   46.52    2.66
   3   5  -4   49.44    2.67
   3  -5   4   50.42    2.70
   3   5  -4   46.45    2.64
  -3   5   4   47.52    2.74
   3  -5   4   45.65    2.81
  -3  -5  -4   46.43    2.85
  -3   5   4   50.05    2.83
   3   5  -4   45.78    2.69
  -3  -5  -4   45.02    2.78
  -3  -5  -4   47.46    2.79
   3   5  -4   45.12    2.72
  -4   5  -4    8.76    1.05
  -4  -5   4   10.56    1.20
   4  -5  -4    8.73    0.96
  -4   5  -4   10.13    1.35
   4  -5  -4    9.22    1.13
   4  -5  -4    8.63    0.91
  -4   5   4   12.82    1.39
   4  -5   4   12.35    1.26
  -4  -5  -4    8.97    1.00
   4   5  -4    7.90    1.02
  -4  -5  -4    8.18    0.98
  -4  -5  -4    8.63    1.05
  -4   5   4   11.60    1.13
  -5   5  -4   26.21    1.85
  -5   5  -4   25.33    2.09
   5  -5  -4   22.41    1.72
  -5  -5   4   25.90    1.99
  -5  -5  -4   30.55    2.13
  -5   5   4   24.96    1.82
  -5  -5  -4   27.74    2.01
   5   5  -4   25.44    1.87
  -5   5   4   27.72    2.17
  -6   5  -4    2.34    0.98
  -6   5  -4    0.13    1.12
  -6  -5   4    2.37    1.13
  -6   5   4    2.51    1.24
  -6  -5  -4    2.16    1.17
  -6  -5  -4    1.35    1.22
  -7   5  -4    5.48    1.35
  -7   5  -4    3.23    1.54
  -7  -5   4    2.58    1.40
  -7  -5  -4    3.79    1.49
  -7  -5  -4    1.93    1.48
  -7   5   4    3.13    1.62
   0  -5  -5   -0.64    0.52
   0  -5  -5    0.08    0.42
   0  -5   5    0.89    0.62
   0   5  -5   -0.37    0.68
   0   5  -5    0.03    0.38
   0  -5  -5   -0.88    0.60
   1  -5  -5    3.19    0.63
  -1  -5   5    5.50    0.73
  -1   5  -5    2.53    0.76
   1  -5  -5    2.49    0.63
  -1   5  -5    2.91    0.45
   1  -5  -5    2.96    0.53
   1  -5   5    5.50    0.69
  -1  -5  -5    2.54    0.67
   1   5  -5    2.66    0.57
   1   5  -5    3.57    0.65
   1   5  -5    3.57    0.73
   1   5  -5    3.66    0.49
  -1  -5  -5    3.86    0.84
   1  -5   5    4.45    0.75
   2  -5  -5   10.62    1.03
   2  -5  -5    8.96    1.10
  -2  -5   5    8.88    1.08
  -2  -5   5   10.37    1.24
   2  -5  -5    8.70    1.09
  -2   5  -5    9.26    0.93
  -2   5  -5   11.37    1.33
   2   5  -5   11.12    1.08
  -2  -5  -5    9.24    1.04
  -2   5   5   11.29    1.29
   2   5  -5    9.10    1.13
   2  -5   5    8.26    1.08
   2   5  -5   10.27    1.07
   2   5  -5   10.53    0.96
   2  -5   5   10.54    1.30
   3  -5  -5   24.27    1.71
   3  -5  -5   24.74    1.75
  -3   5  -5   23.00    1.58
  -3  -5   5   21.17    1.78
  -3   5  -5   28.97    1.94
   3  -5  -5   24.00    1.70
  -3  -5   5   20.44    1.79
   3   5  -5   23.77    1.64
  -3  -5  -5   24.68    1.86
   3  -5   5   25.22    1.69
  -3  -5  -5   26.22    2.03
   3   5  -5   23.18    1.62
   3   5  -5   27.15    1.67
  -3   5   5   22.45    1.84
  -4   5  -5    1.54    0.73
   4  -5  -5    1.80    0.74
  -4  -5   5    0.74    0.89
  -4   5  -5    0.77    1.02
  -4   5   5    1.18    0.99
  -4   5   5    0.07    0.85
   4  -5   5    1.31    0.76
   4   5  -5    0.89    0.74
  -4  -5  -5    1.90    0.92
  -4  -5  -5    2.21    1.05
  -5  -5   5    4.54    1.17
  -5   5  -5    5.89    1.34
   5  -5  -5    3.86    0.89
  -5   5  -5    5.78    1.02
  -5  -5  -5    5.60    1.31
  -5  -5  -5    6.63    1.20
  -5   5   5    6.13    1.28
  -6   5  -5    0.26    1.46
  -6   5  -5    1.00    1.15
  -6  -5   5   -0.34    1.29
  -6   5   5    0.35    1.45
  -6  -5  -5   -2.46    1.29
  -6  -5  -5    1.22    1.51
   0  -5  -6   -0.60    1.04
   0   5  -6    0.11    0.89
   0   5  -6    0.01    0.52
   0   5  -6    0.28    0.90
   0  -5  -6    0.08    0.58
   0  -5   6   -0.17    0.80
   0  -5  -6    0.27    0.70
  -1   5  -6    0.26    0.91
   1  -5  -6    1.93    0.66
  -1  -5   6    2.70    0.88
  -1   5  -6    2.16    0.57
   1  -5  -6    1.73    0.82
   1  -5  -6    2.16    0.98
   1   5  -6    0.76    0.91
  -1  -5  -6    2.64    1.01
  -1  -5  -6    0.43    0.72
   1   5  -6    1.41    0.85
   1  -5   6    0.18    0.82
   1   5  -6    0.54    0.71
   1   5  -6    1.38    0.60
  -2  -5   6    2.44    0.92
   2  -5  -6    0.80    0.88
  -2   5  -6    0.93    0.59
  -2   5  -6    1.27    1.06
   2  -5  -6    2.61    1.03
  -2   5  -6    0.88    0.68
   2  -5  -6    1.29    0.75
   2   5  -6    0.63    0.81
   2   5  -6    1.92    0.89
   2   5  -6    2.09    0.68
  -2  -5  -6   -0.18    1.12
   2  -5   6    3.06    0.85
  -3   5  -6   14.71    1.85
   3  -5  -6   16.26    1.85
  -3   5  -6   11.61    1.34
   3  -5  -6   15.13    1.65
  -3  -5   6   14.78    1.31
   3   5  -6   13.39    1.45
   3  -5   6   11.58    1.54
  -3  -5  -6   13.85    1.50
   3   5  -6   12.30    1.21
  -3  -5  -6   13.00    1.80
   3   5  -6   14.81    1.54
  -4   5  -6    0.23    0.90
  -4   5  -6    0.12    1.31
   4  -5  -6    1.24    1.20
  -4  -5   6   -0.33    1.13
   4  -5  -6    0.65    1.03
   4  -5   6   -0.35    0.82
  -4  -5  -6   -0.42    1.21
  -4  -5  -6    2.80    1.39
  -5  -5   6    4.57    1.49
  -5   5  -6    4.27    1.23
   5  -5  -6    6.70    1.36
  -5   5  -6    8.86    1.70
  -5   5   6    4.10    1.54
  -5  -5  -6    6.83    1.48
  -5  -5  -6    5.97    1.67
   0   5  -7   -0.11    1.21
   0  -5   7   -0.20    1.08
   0  -5  -7   -1.59    1.34
   0  -5  -7    0.76    0.84
   0   5  -7    1.33    1.04
   1  -5  -7   -0.14    1.29
   1  -5  -7    0.13    0.91
  -1   5  -7   -1.10    1.27
  -1  -5   7   -0.66    1.13
   1  -5   7    1.10    1.07
  -1  -5  -7    2.15    1.48
   1   5  -7   -0.74    1.21
   1   5  -7    0.66    0.86
  -2   5  -7    1.49    1.36
   2  -5  -7   -0.49    1.40
  -2  -5  -7    1.18    1.40
   2   5  -7    2.33    1.21
   2   5  -7    2.38    1.57
   2  -5   7   -0.68    1.01
   3  -5  -7    1.33    1.49
  -3   5  -7    4.48    1.57
  -3   5  -7    3.19    1.00
  -3  -5  -7    5.09    1.41
   3   5  -7    4.13    1.25
  -3  -5  -7    3.69    1.60
   0  -6   0  408.16   21.52
   0   6   0  398.27   21.52
   1  -6   0  326.81   17.00
   1  -6   0  322.71   16.98
  -1   6   0  305.34   16.98
  -1   6   0  321.49   17.00
   1   6   0  325.64   16.99
  -1  -6   0  311.16   16.98
  -1  -6   0  314.76   16.99
   2  -6   0  137.04    7.11
   2   6   0  132.29    7.10
  -2  -6   0  130.69    7.12
   2   6   0  134.33    7.12
  -2  -6   0  130.87    7.10
   2   6   0  130.25    7.10
  -2   6   0  130.62    7.13
  -2   6   0  127.99    7.11
   2  -6   0  137.66    7.13
  -2  -6   0  134.17    7.10
   3  -6   0   49.13    3.18
  -3   6   0   56.83    3.19
  -3   6   0   58.75    3.20
  -3  -6   0   57.61    3.16
   3   6   0   61.73    3.21
   3   6   0   61.69    3.16
   3  -6   0   60.46    3.19
  -3  -6   0   58.56    3.21
  -3  -6   0   58.03    3.15
   3   6   0   58.79    3.16
   4   6   0    6.35    0.61
   4   6   0    7.40    0.72
   4  -6   0    5.83    0.69
  -4   6   0    6.07    0.79
  -4   6   0    6.90    0.77
   4  -6   0    5.69    0.69
  -4  -6   0    6.69    0.80
  -5   6   0   16.13    1.32
   5  -6   0   17.74    1.23
   5   6   0   16.19    1.13
   5  -6   0   14.92    1.17
  -5  -6   0   17.11    1.35
  -5   6   0   16.47    1.26
   5   6   0   15.95    1.26
   6  -6   0    1.77    0.66
   6   6   0    2.03    0.59
   6  -6   0    1.41    0.67
  -6   6   0    2.34    0.81
  -6   6   0    1.46    0.71
  -6  -6   0    1.56    0.81
  -7   6   0    3.62    0.92
   7   6   0    3.52    0.88
   7  -6   0    3.18    0.87
  -7   6   0    2.98    1.07
  -7  -6   0    2.89    1.05
  -8   6   0    1.19    1.29
  -8  -6   0   -0.74    1.28
  -8   6   0    0.15    0.99
   0   6  -1  119.14    6.37
   0  -6  -1  119.32    6.37
   0   6   1  114.86    6.37
   0  -6   1  120.88    6.36
  -1  -6   1  440.55   24.19
   1  -6  -1  463.57   24.20
  -1  -6   1  443.14   24.17
   1   6   1  442.27   24.19
  -1  -6   1  456.93   24.18
   1  -6  -1  465.96   24.20
  -1   6  -1  463.23   24.20
  -1  -6  -1  469.68   24.20
   1  -6   1  455.32   24.20
   1   6  -1  455.44   24.18
   1   6  -1  469.24   24.18
   1  -6   1  433.08   24.16
  -1   6   1  435.87   24.19
  -2  -6   1   30.10    1.89
  -2  -6   1   29.81    1.88
   2   6   1   30.39    1.89
  -2   6  -1   37.11    1.86
  -2   6  -1   37.36    1.93
   2  -6  -1   37.30    1.89
   2  -6  -1   38.82    1.91
  -2   6   1   29.18    1.90
   2  -6   1   30.24    1.85
   2  -6   1   30.65    1.90
   2   6  -1   36.96    1.88
  -2  -6  -1   36.62    1.88
  -2   6   1   30.40    1.89
   2   6  -1   37.66    1.88
  -2  -6  -1   35.56    1.91
  -3   6  -1   23.77    1.40
  -3   6  -1   24.36    1.47
  -3  -6   1   23.77    1.42
   3   6   1   23.92    1.43
   3  -6  -1   23.46    1.43
   3  -6  -1   25.12    1.41
  -3  -6   1   23.87    1.45
   3  -6   1   24.19    1.44
   3   6  -1   24.09    1.41
   3   6  -1   23.28    1.41
  -3   6   1   23.22    1.45
  -3   6   1   24.89    1.43
   3  -6   1   25.37    1.40
  -3  -6  -1   23.86    1.40
  -3  -6  -1   23.92    1.46
   4  -6  -1    4.33    0.49
  -4   6  -1    4.10    0.57
   4  -6  -1    4.49    0.52
   4   6   1    4.56    0.55
  -4  -6   1    4.23    0.55
  -4   6  -1    4.24    0.52
   4   6   1    5.09    0.48
  -4  -6  -1    4.19    0.45
  -4   6   1    4.66    0.52
   4  -6   1    4.22    0.52
   4   6  -1    3.56    0.48
  -4   6   1    4.41    0.62
  -4  -6  -1    4.39    0.58
  -4  -6  -1    4.25    0.53
   4  -6   1    4.66    0.63
   4   6  -1    4.23    0.48
   5   6   1    2.19    0.60
  -5   6  -1    2.98    0.65
  -5  -6   1    2.24    0.63
  -5   6  -1    2.44    0.61
   5   6   1    2.89    0.42
   5  -6  -1    2.46    0.51
   5  -6  -1    1.63    0.56
  -5   6   1    2.40    0.65
   5  -6   1    2.49    0.54
  -5  -6  -1    2.55    0.57
  -5  -6  -1    1.68    0.64
   5   6  -1    2.39    0.53
  -5   6   1    2.34    0.54
   5  -6   1    3.16    0.55
  -5  -6  -1    1.54    0.44
   5   6  -1    1.63    0.58
   6  -6  -1   10.85    1.56
  -6   6  -1   16.22    1.43
   6  -6  -1   14.60    1.21
  -6   6  -1   14.66    1.41
  -6  -6   1   14.68    1.52
   6   6   1   14.90    1.13
  -6  -6  -1   14.06    1.26
  -6   6   1   13.83    1.28
  -6  -6  -1   11.63    1.11
   6  -6   1   14.52    1.36
   6   6  -1   14.51    1.29
  -6  -6  -1   14.12    1.54
   6  -6   1   13.28    1.34
  -6   6   1   15.13    1.51
  -7   6  -1    0.81    0.95
   7   6   1    1.60    0.79
   7  -6  -1    1.64    0.78
  -7  -6   1    0.68    1.07
  -7   6  -1    3.24    1.08
  -7  -6  -1    1.06    0.71
  -7   6   1    0.32    0.76
  -7  -6  -1    2.44    1.14
  -7   6   1    0.44    1.08
   7  -6   1   -0.59    0.92
  -8   6  -1    1.53    1.42
  -8  -6   1    1.94    1.46
  -8   6  -1    2.58    1.25
   8  -6   1    1.22    1.38
  -8   6   1    0.32    0.97
  -8   6   1    3.71    1.50
  -8  -6  -1    4.31    1.48
   0   6  -2  164.30    8.67
   0  -6   2  160.96    8.66
   0  -6  -2  165.15    8.67
   0   6   2  159.84    8.67
   0  -6   2  157.09    8.66
  -1  -6   2   91.20    4.96
  -1  -6   2   90.72    4.98
  -1  -6   2   87.02    4.94
   1  -6  -2   96.33    4.99
   1  -6  -2   99.49    4.99
   1   6   2   92.40    5.00
  -1   6  -2   96.70    5.00
  -1   6   2   89.53    4.99
   1   6  -2   89.06    4.98
   1   6  -2   96.87    4.95
   1   6  -2   99.13    4.97
  -1  -6  -2   77.58    4.98
   2   6   2  177.12    9.38
   2  -6  -2  170.67    9.36
  -2   6  -2  168.67    9.38
  -2  -6   2  175.34    9.37
  -2  -6   2  177.43    9.35
   2  -6  -2  180.72    9.38
  -2   6   2  174.71    9.36
   2  -6   2  174.96    9.38
  -2   6   2  173.99    9.38
   2  -6   2  174.19    9.32
   2   6  -2  176.18    9.36
   2   6  -2  174.01    9.35
  -2  -6  -2  172.81    9.37
   2   6  -2  171.34    9.33
  -3  -6   2    6.17    0.71
  -3  -6   2    5.46    0.70
  -3   6  -2    6.81    0.60
  -3   6  -2    6.49    0.77
   3  -6  -2    6.49    0.67
   3  -6  -2    5.38    0.60
  -3  -6  -2    6.60    0.75
   3  -6   2    5.74    0.56
   3  -6   2    6.33    0.71
  -3   6   2    5.82    0.77
   3   6  -2    6.65    0.65
  -3   6   2    5.83    0.69
  -3  -6  -2    6.50    0.63
   3   6  -2    6.00    0.61
  -4   6  -2    3.09    0.65
  -4   6  -2    3.10    0.52
   4  -6  -2    3.48    0.47
  -4  -6   2    2.95    0.55
  -4  -6   2    3.02    0.55
   4  -6  -2    3.43    0.54
  -4   6   2    3.71    0.52
  -4  -6  -2    3.40    0.60
  -4  -6  -2    3.63    0.51
  -4   6   2    3.36    0.61
   4   6  -2    3.09    0.51
  -4  -6  -2    3.88    0.62
   4  -6   2    3.13    0.47
   4  -6   2    3.64    0.56
   4   6  -2    3.34    0.51
  -5   6  -2    4.71    0.73
   5  -6  -2    4.88    0.69
  -5  -6   2    6.27    0.78
   5  -6  -2    6.05    0.76
  -5   6  -2    5.32    0.79
  -5   6   2    7.61    0.92
   5  -6   2    6.28    0.69
   5   6  -2    5.06    0.66
  -5  -6  -2    6.25    0.80
  -5   6   2    5.84    0.81
   5  -6   2    5.66    0.74
  -5  -6  -2    5.39    0.76
   5   6  -2    5.47    0.68
  -5  -6  -2    4.93    0.65
   6  -6  -2    3.76    0.68
  -6   6  -2    4.67    0.88
  -6   6  -2    2.78    0.92
  -6  -6   2    6.38    0.96
  -6   6   2    5.37    0.75
  -6  -6  -2    2.35    0.97
  -6  -6  -2    3.79    0.89
  -6   6   2    5.27    1.04
   6   6  -2    4.49    0.91
  -6  -6  -2    2.69    0.72
   6  -6   2    4.48    0.81
   6  -6   2    4.18    0.86
  -7   6  -2    6.84    1.21
  -7   6  -2    7.70    1.23
  -7  -6   2    5.77    1.24
   7  -6  -2    6.18    0.87
  -7   6   2    6.25    1.30
   7  -6   2    5.70    1.39
  -7  -6  -2    6.30    1.05
  -7  -6  -2    6.99    1.10
  -7  -6  -2    5.72    1.34
  -8  -6   2    3.70    1.53
  -8   6  -2    2.14    1.40
  -8   6  -2    0.14    1.38
  -8   6   2    0.39    1.57
  -8  -6  -2    1.57    1.13
  -8  -6  -2    0.51    1.54
   0   6  -3  124.53    6.19
   0  -6  -3  128.55    6.19
   0  -6   3  101.17    6.16
   0  -6   3  102.64    6.17
   1  -6  -3  148.09    7.96
  -1   6  -3  145.89    7.97
  -1  -6   3  145.01    7.91
  -1  -6   3  152.33    7.96
  -1  -6   3  149.58    7.94
   1   6   3  150.29    7.98
   1  -6  -3  150.65    7.97
  -1   6   3  149.44    7.97
   1   6  -3  143.84    7.94
  -1  -6  -3  145.38    7.97
   1  -6   3  148.27    7.94
   1   6  -3  146.92    7.94
   1   6  -3  141.44    7.91
   1  -6   3  150.59    7.97
   2   6   3    9.62    0.90
  -2  -6   3    9.59    0.83
  -2  -6   3    9.54    0.72
  -2  -6   3    9.68    0.67
   2  -6  -3    8.20    0.73
   2  -6  -3    7.64    0.74
  -2   6  -3    7.34    0.87
   2  -6   3    9.73    0.83
   2   6  -3    6.73    0.73
   2   6  -3    6.64    0.72
  -2   6   3   11.26    0.84
  -2  -6  -3    6.87    0.75
   2   6  -3    7.32    0.66
  -2   6   3    9.53    0.91
   3  -6  -3   23.13    1.55
  -3   6  -3   25.43    1.65
  -3  -6   3   27.04    1.58
   3  -6  -3   22.27    1.50
  -3   6  -3   25.32    1.48
  -3  -6   3   26.41    1.56
  -3  -6  -3   25.58    1.67
   3  -6   3   23.62    1.61
   3   6  -3   24.27    1.50
  -3  -6  -3   25.73    1.62
  -3  -6  -3   24.10    1.58
  -3   6   3   26.52    1.64
   3   6  -3   23.97    1.55
  -3   6   3   26.17    1.55
  -4   6  -3    8.44    1.12
  -4  -6   3    7.70    0.98
  -4  -6   3    9.13    1.03
   4  -6  -3    6.56    0.77
   4  -6  -3    6.82    0.80
  -4   6  -3    8.51    0.88
  -4  -6  -3    7.58    0.79
  -4  -6  -3    6.98    0.87
  -4   6   3    9.96    1.13
   4   6  -3    8.39    0.90
  -4  -6  -3    7.61    0.87
  -4   6   3    7.96    0.97
   4  -6   3    7.11    0.83
   4  -6   3    8.63    0.84
   4   6  -3    8.31    0.88
  -5  -6   3    1.69    0.79
  -5   6  -3    4.58    0.71
  -5   6  -3    3.63    0.88
   5  -6  -3    2.87    0.56
  -5   6   3    1.32    0.86
  -5  -6  -3    3.60    0.81
   5   6  -3    3.50    0.69
   5  -6   3    1.78    0.77
   5  -6   3    1.59    0.66
  -5  -6  -3    3.13    0.73
   5   6  -3    3.59    0.73
  -5   6   3    2.06    0.69
  -5  -6  -3    4.93    0.88
  -6   6  -3    3.50    1.01
  -6   6  -3    3.30    0.94
  -6  -6   3    2.85    1.07
   6  -6  -3    4.16    0.70
  -6  -6  -3    2.14    0.88
  -6  -6  -3    3.74    1.06
  -6   6   3    2.12    1.08
   6  -6   3    2.24    0.88
  -6  -6  -3    4.11    1.06
  -7  -6   3    2.48    1.29
  -7   6  -3    0.88    1.26
  -7   6  -3    4.39    1.24
  -7   6   3    2.57    1.34
  -7  -6  -3    3.49    1.38
  -7  -6  -3    3.43    1.27
   0   6  -4  143.10    7.81
   0  -6   4  143.60    7.81
   0   6   4  151.40    7.84
   0  -6  -4  144.62    7.75
   0  -6  -4  141.68    7.82
   0  -6  -4  136.30    7.80
   0  -6   4  149.17    7.80
   1  -6  -4   57.08    3.31
  -1  -6   4   60.00    3.33
   1   6   4   58.61    3.38
  -1  -6   4   59.22    3.31
   1  -6  -4   61.01    3.32
  -1   6  -4   61.10    3.36
   1  -6  -4   60.17    3.26
  -1  -6  -4   57.28    3.33
   1  -6   4   56.82    3.34
   1   6  -4   58.24    3.23
   1   6  -4   57.96    3.29
   1  -6   4   60.35    3.31
  -1   6   4   59.10    3.36
   1   6  -4   61.86    3.32
   2  -6  -4   29.70    1.74
  -2   6  -4   29.00    1.88
   2  -6  -4   29.40    1.77
  -2  -6   4   28.39    1.74
  -2  -6   4   28.49    1.81
   2  -6  -4   29.30    1.78
   2   6  -4   28.14    1.75
  -2   6   4   29.34    1.82
  -2  -6  -4   28.24    1.81
  -2  -6  -4   28.35    1.90
   2   6  -4   29.80    1.76
   2  -6   4   29.18    1.77
   2   6  -4   27.25    1.68
   2  -6   4   27.81    1.84
  -3  -6   4    3.29    0.62
  -3   6  -4    3.89    0.52
   3  -6  -4    3.83    0.62
  -3   6  -4    4.07    0.74
  -3  -6   4    4.03    0.70
   3  -6  -4    4.39    0.61
   3  -6  -4    3.79    0.61
  -3   6   4    4.12    0.69
  -3  -6  -4    3.61    0.80
  -3   6   4    3.05    0.73
   3   6  -4    3.81    0.55
   3  -6   4    2.87    0.71
   3   6  -4    4.74    0.58
  -3  -6  -4    2.93    0.69
  -3  -6  -4    4.83    0.75
   3   6  -4    4.51    0.64
   4  -6  -4    0.30    0.55
  -4   6  -4    1.54    0.84
   4  -6  -4    0.48    0.63
  -4  -6   4    0.58    0.69
   4  -6  -4    0.27    0.65
  -4   6  -4    0.72    0.58
   4  -6   4    0.62    0.76
  -4  -6  -4   -0.21    0.84
   4   6  -4    0.81    0.57
  -4   6   4   -0.24    0.80
  -4  -6  -4    0.98    0.81
  -4  -6  -4   -0.06    0.70
  -4   6   4    2.34    0.68
  -5   6  -4    5.39    1.12
  -5  -6   4    6.38    1.02
   5  -6  -4    4.88    0.76
  -5   6  -4    7.12    0.86
  -5   6   4    6.66    0.88
  -5   6   4    4.87    1.09
  -5  -6  -4    4.91    1.00
  -5  -6  -4    6.65    1.17
   5   6  -4    6.28    0.88
   6  -6  -4    0.48    0.75
  -6   6  -4    2.15    1.00
  -6   6  -4    1.89    1.20
  -6  -6   4    1.20    1.09
  -6  -6  -4   -0.10    1.10
  -6   6   4    2.30    1.30
  -6  -6  -4    1.90    1.30
  -7  -6   4    0.39    1.34
  -7   6  -4    0.69    1.48
  -7   6  -4    1.54    1.33
  -7  -6  -4    4.30    1.51
  -7  -6  -4    0.52    1.51
  -7   6   4    0.08    1.63
   0  -6  -5    5.57    0.71
   0  -6   5    7.96    0.80
   0  -6  -5    6.07    0.74
   0   6  -5    7.45    0.87
   0  -6   5    6.62    0.83
   0  -6  -5    6.38    0.83
   1  -6  -5   39.98    2.24
   1  -6  -5   38.80    2.33
   1  -6  -5   36.86    2.32
  -1  -6   5   38.80    2.36
  -1   6  -5   37.74    2.42
   1   6  -5   37.88    2.19
  -1   6   5   37.78    2.44
  -1  -6  -5   36.38    2.35
   1  -6   5   39.70    2.33
   1   6  -5   37.73    2.29
   1  -6   5   35.79    2.41
  -1  -6  -5   39.29    2.49
   1   6  -5   41.01    2.36
   2  -6  -5    5.63    0.76
  -2   6  -5    6.72    0.93
  -2  -6   5    4.60    0.83
   2  -6  -5    4.91    0.75
   2  -6  -5    5.04    0.68
  -2  -6   5    4.96    0.69
   2  -6   5    3.24    0.86
   2  -6   5    5.17    0.74
   2   6  -5    5.90    0.75
   2   6  -5    6.07    0.73
   2   6  -5    5.62    0.77
   2   6  -5    5.43    0.63
  -2  -6  -5    5.08    0.91
  -2   6   5    4.22    0.84
  -3   6  -5   11.03    1.03
  -3  -6   5    9.38    1.03
  -3  -6   5    9.33    1.29
   3  -6  -5   10.20    1.17
   3  -6  -5   10.93    1.25
  -3   6  -5    9.53    1.20
  -3  -6  -5   11.23    1.24
   3   6  -5   10.39    1.14
   3   6  -5    9.62    1.11
  -3   6   5    9.84    1.05
   3   6  -5   10.29    1.08
   3  -6   5    9.55    1.24
  -4  -6   5    1.24    0.93
   4  -6  -5    0.23    0.78
  -4   6  -5    2.11    1.12
  -4   6  -5    0.67    0.73
   4  -6   5    1.01    0.79
  -4  -6  -5    2.98    1.14
  -4   6   5    0.83    1.03
   4   6  -5    1.71    0.74
  -4   6   5    1.18    0.88
  -4  -6  -5    0.72    0.97
   5  -6  -5    1.77    0.86
  -5  -6   5    0.87    1.03
  -5   6  -5    3.05    0.95
  -5   6  -5    2.82    1.33
  -5   6   5    3.13    1.25
  -5  -6  -5    2.79    1.13
  -5  -6  -5    4.49    1.29
  -5   6   5    0.86    0.94
   5  -6   5   -0.06    0.81
  -6   6  -5    5.44    1.19
  -6   6  -5    2.81    1.51
  -6  -6   5    2.57    1.29
  -6   6   5   -0.27    1.09
  -6   6   5    4.95    1.57
  -6  -6  -5    1.42    1.43
  -6  -6  -5    2.52    1.55
   0   6  -6   11.45    1.44
   0   6  -6   11.69    1.56
   0  -6  -6   12.04    1.10
   0  -6  -6   10.81    1.47
   0  -6  -6   11.13    1.34
   0   6  -6   10.39    1.04
   0  -6   6   10.90    1.13
  -1   6  -6    4.95    0.99
   1  -6  -6    5.16    0.75
  -1  -6   6    5.73    0.95
   1  -6  -6    4.58    1.07
   1   6  -6    6.76    0.99
   1  -6   6    4.82    0.93
  -1  -6  -6    4.33    0.90
   1   6  -6    4.79    0.67
   1   6  -6    4.41    0.95
  -1  -6  -6    3.73    1.20
  -2   6  -6   10.95    1.28
   2  -6  -6    9.64    1.30
  -2  -6   6   10.61    1.15
   2  -6  -6    8.71    0.99
   2  -6   6    9.71    1.07
   2   6  -6    7.98    0.89
  -2  -6  -6    9.28    1.34
   2   6  -6   11.07    1.44
   2   6  -6    9.52    1.08
   3  -6  -6    0.69    0.95
  -3  -6   6    0.49    1.03
  -3   6  -6    2.85    1.20
  -3  -6   6    3.26    0.96
  -3  -6  -6    2.80    1.21
   3  -6   6    2.59    0.92
   3   6  -6    1.52    0.80
   3   6  -6    1.19    0.86
   3   6  -6    2.28    0.91
   4  -6  -6    2.18    1.07
  -4   6  -6    1.71    1.36
  -4   6  -6    0.85    0.87
  -4  -6   6    1.52    1.19
  -4  -6  -6   -0.23    1.22
  -4  -6  -6    2.28    1.44
   4   6  -6    0.42    0.93
   4  -6   6   -1.12    0.87
   4   6  -6    0.60    0.96
  -5   6  -6    2.67    1.59
  -5   6  -6    2.73    1.11
  -5  -6   6    2.31    1.46
   5  -6   6    0.23    1.02
  -5  -6  -6    3.68    1.42
  -5  -6  -6    3.23    1.71
   0  -6  -7    1.97    0.89
   0   6  -7    4.42    1.28
   0  -6  -7    2.63    1.38
   0  -6   7    3.16    1.15
  -1  -6   7    6.90    1.28
   1  -6  -7    6.27    1.09
  -1   6  -7    6.71    1.34
   1  -6  -7    4.33    1.53
   1  -6   7    7.29    1.25
   1   6  -7    8.96    1.32
  -1  -6  -7    6.92    1.65
   2  -6  -7   -1.04    1.46
  -2   6  -7    2.01    1.35
  -2  -6   7   -2.03    1.27
  -2  -6  -7    0.11    1.47
   2  -6   7   -0.63    1.13
   2   6  -7    1.94    1.24
  -3   6  -7    2.39    1.54
   3  -6  -7   -1.62    1.51
  -3  -6  -7    1.14    1.49
   3  -6   7    1.61    1.11
  -3  -6  -7    3.98    1.74
   3   6  -7    1.69    1.24
   0   7   0    0.02    0.21
   0  -7   0    0.30    0.16
   1   7   0    9.41    0.61
   1  -7   0    8.06    0.56
   1  -7   0    8.58    0.61
  -1  -7   0    9.53    0.58
  -1   7   0    9.38    0.65
  -2  -7   0   93.86    5.16
  -2   7   0   95.51    5.18
   2  -7   0   98.18    5.17
   2   7   0   92.91    5.16
  -2   7   0   96.53    5.20
   2  -7   0  100.53    5.19
  -2  -7   0   95.88    5.16
  -2  -7   0   94.75    5.19
   3  -7   0   65.28    3.63
  -3  -7   0   65.82    3.59
  -3   7   0   64.24    3.63
   3  -7   0   65.60    3.62
   3   7   0   68.10    3.60
   3   7   0   69.13    3.60
   3   7   0   70.12    3.65
  -3   7   0   62.44    3.64
  -3  -7   0   67.18    3.61
  -3  -7   0   65.24    3.64
   4  -7   0  141.03    7.65
  -4   7   0  140.15    7.66
   4   7   0  144.11    7.63
   4   7   0  140.68    7.67
  -4   7   0  140.05    7.66
  -4  -7   0  140.67    7.68
   4  -7   0  145.76    7.66
  -5  -7   0    6.82    0.83
   5  -7   0    7.07    0.88
   5   7   0    6.89    0.93
  -5   7   0    6.80    0.78
   5  -7   0    7.09    0.88
   5   7   0    7.10    0.76
  -5   7   0    7.04    0.77
   6  -7   0   12.62    1.33
  -6   7   0   14.19    1.45
   6  -7   0   14.75    1.28
  -6   7   0   11.67    1.37
  -6  -7   0   12.07    1.50
   6   7   0   13.98    1.15
  -7   7   0    0.27    1.07
   7  -7   0    0.29    0.90
   7   7   0    1.57    0.85
  -7   7   0    0.98    0.91
  -7  -7   0    2.27    1.11
  -8   7   0   -1.12    1.36
  -8   7   0   -0.63    1.08
  -8  -7   0   -1.13    1.34
   0  -7   1   -0.02    0.19
   0   7  -1    0.21    0.23
   0   7   1    0.03    0.22
   0  -7  -1    0.07    0.21
  -1  -7   1   12.31    0.78
  -1  -7   1   12.01    0.81
   1  -7  -1   13.52    0.81
   1   7   1   12.44    0.83
   1  -7  -1   14.43    0.81
  -1  -7   1   11.69    0.76
  -1   7  -1   13.66    0.85
  -1   7   1   11.11    0.83
  -1  -7  -1   14.15    0.80
   1   7  -1   14.48    0.81
   1  -7   1   12.52    0.82
  -2  -7   1  105.21    5.85
   2  -7  -1  114.05    5.88
   2   7   1  103.76    5.88
   2  -7  -1  115.69    5.89
  -2  -7   1  106.09    5.87
  -2   7  -1  112.26    5.90
  -2  -7   1  105.19    5.87
   2  -7   1  105.48    5.85
  -2  -7  -1  108.56    5.89
  -2   7   1  105.95    5.89
   2  -7   1  108.16    5.89
  -2   7   1  106.66    5.89
   2   7  -1  108.29    5.85
  -2  -7  -1  109.33    5.84
   2   7  -1  113.74    5.87
  -2  -7  -1  111.93    5.87
   2   7  -1  113.41    5.87
  -3   7  -1   32.25    1.92
  -3   7  -1   34.26    1.98
   3  -7  -1   34.03    1.95
   3   7   1   35.47    1.94
  -3  -7   1   35.28    1.94
  -3  -7   1   35.76    1.96
   3  -7  -1   30.25    1.92
  -3   7   1   34.53    1.98
   3   7  -1   35.15    1.92
  -3   7   1   33.80    1.95
  -3  -7  -1   33.45    1.97
   3  -7   1   35.67    1.96
   3   7  -1   33.86    1.93
  -3  -7  -1   32.53    1.87
  -3  -7  -1   32.48    1.90
   3  -7   1   33.96    1.90
   4  -7  -1   92.44    5.17
   4  -7  -1   95.41    5.20
  -4   7  -1   92.73    5.21
  -4   7  -1   93.29    5.18
  -4  -7   1  100.27    5.17
  -4  -7   1  101.83    5.21
   4   7   1  101.46    5.12
  -4  -7  -1   82.69    5.15
   4   7  -1   86.33    5.18
   4   7  -1   93.84    5.17
   4  -7   1   99.75    5.20
  -4   7   1  101.03    5.18
   4  -7   1  103.47    5.18
  -4  -7  -1   88.66    5.17
  -4  -7  -1   87.94    5.21
  -4   7   1   99.56    5.21
   5   7   1    2.60    0.65
  -5   7  -1    3.21    0.65
   5   7   1    2.31    0.43
   5  -7  -1    3.72    0.55
   5  -7  -1    2.54    0.56
  -5  -7   1    3.81    0.68
  -5   7  -1    3.08    0.67
   5  -7   1    2.77    0.56
   5  -7   1    2.76    0.59
  -5  -7  -1    3.47    0.67
   5   7  -1    1.67    0.56
   5   7  -1    3.44    0.55
  -5   7   1    1.55    0.66
  -5  -7  -1    2.77    0.49
  -5   7   1    2.66    0.60
  -5  -7  -1    3.87    0.60
  -6   7  -1    4.68    0.88
   6   7   1    5.53    0.66
   6  -7  -1    4.76    0.75
  -6   7  -1    5.90    0.92
  -6  -7   1    6.29    0.97
   6  -7   1    5.73    0.86
   6   7  -1    5.95    0.76
  -6   7   1    6.26    0.97
  -6  -7  -1    5.39    0.69
   6  -7   1    4.98    0.83
  -6   7   1    6.13    0.81
  -6  -7  -1    5.02    0.79
  -6  -7  -1    6.37    0.97
   7  -7  -1    2.42    0.83
  -7   7  -1    1.09    1.01
  -7   7  -1    0.25    1.03
   7   7   1    0.05    0.74
  -7  -7   1    0.28    1.06
  -7  -7  -1    0.92    0.70
  -7   7   1    0.60    1.12
  -7  -7  -1   -1.11    0.63
  -7  -7  -1    2.41    1.14
  -7   7   1    2.30    0.85
   7  -7   1    1.74    0.97
  -8  -7   1   -0.91    1.48
  -8   7  -1    1.34    1.40
  -8   7  -1    1.37    1.33
  -8   7   1   -0.21    1.02
  -8  -7  -1    2.62    1.46
  -8   7   1   -1.18    1.42
   0  -7   2   -0.15    0.29
   0  -7   2   -0.30    0.25
   0   7   2   -0.19    0.27
   0   7  -2    0.24    0.29
   0  -7  -2    0.04    0.25
  -1   7  -2   27.71    1.66
   1  -7  -2   28.91    1.63
   1   7   2   28.09    1.65
   1  -7  -2   29.01    1.64
  -1  -7   2   28.49    1.60
  -1  -7   2   27.94    1.57
   1   7  -2   28.19    1.57
   1  -7   2   27.47    1.64
   1   7  -2   28.54    1.62
  -1  -7  -2   29.87    1.63
   1   7  -2   29.10    1.62
  -1   7   2   27.87    1.64
  -2  -7   2  167.04    9.20
   2   7   2  172.70    9.23
  -2   7  -2  168.26    9.23
   2  -7  -2  170.68    9.21
  -2  -7   2  169.43    9.22
  -2  -7   2  167.45    9.18
   2  -7  -2  177.32    9.23
   2   7  -2  173.21    9.21
  -2   7   2  168.17    9.22
   2  -7   2  169.25    9.23
   2   7  -2  170.35    9.19
   2   7  -2  179.42    9.19
  -2   7   2  167.87    9.23
  -2  -7  -2  180.48    9.23
  -3  -7   2   13.64    0.93
   3   7   2   12.60    0.99
   3  -7  -2   11.19    0.91
   3  -7  -2   10.03    0.85
  -3   7  -2   10.75    0.99
  -3  -7   2   13.08    0.94
  -3   7  -2   11.84    0.84
   3   7  -2   10.95    0.88
  -3   7   2   13.24    1.02
  -3  -7  -2   11.26    0.88
   3   7  -2   11.45    0.85
   3  -7   2   13.34    0.82
  -3  -7  -2   11.51    0.99
  -3   7   2   12.64    0.93
   3  -7   2   12.94    0.95
  -4  -7   2   64.56    3.73
  -4   7  -2   68.60    3.76
   4  -7  -2   66.61    3.69
  -4  -7   2   64.64    3.71
  -4   7  -2   67.76    3.69
   4  -7  -2   65.60    3.73
   4   7  -2   66.67    3.70
  -4  -7  -2   68.15    3.75
  -4  -7  -2   67.97    3.74
   4   7  -2   66.20    3.70
   4  -7   2   67.44    3.75
   4  -7   2   67.78    3.68
  -4   7   2   67.54    3.79
  -4   7   2   63.98    3.70
  -4  -7  -2   68.04    3.70
   5  -7  -2    4.25    0.72
   5  -7  -2    3.24    0.55
  -5  -7   2    2.69    0.72
  -5   7  -2    4.17    0.68
  -5   7  -2    3.16    0.77
  -5   7   2    3.20    0.65
   5  -7   2    2.75    0.69
  -5   7   2    2.11    0.74
  -5  -7  -2    3.55    0.74
   5   7  -2    4.19    0.62
  -5  -7  -2    3.49    0.61
   5  -7   2    2.67    0.62
  -5  -7  -2    3.04    0.73
   5   7  -2    3.82    0.62
  -6   7  -2   20.10    1.74
  -6  -7   2   17.01    1.74
   6  -7  -2   20.42    1.46
  -6   7  -2   21.56    1.63
   6  -7   2   16.53    1.69
   6  -7   2   15.36    1.58
  -6   7   2   17.51    1.54
  -6  -7  -2   20.40    1.62
  -6  -7  -2   17.25    1.46
  -6  -7  -2   20.01    1.73
  -6   7   2   16.87    1.81
  -7  -7   2    2.17    1.19
   7  -7  -2    0.53    0.83
  -7   7  -2    1.88    1.11
  -7   7  -2    0.90    1.17
  -7  -7  -2    1.76    1.02
  -7   7   2    1.04    1.31
  -7  -7  -2   -0.67    0.94
  -7  -7  -2    1.00    1.21
  -7   7   2   -0.49    0.80
  -8  -7   2    0.73    1.46
  -8   7  -2   -1.04    1.40
  -8   7  -2   -0.37    1.38
  -8  -7  -2    2.16    1.16
  -8  -7  -2    0.72    1.60
  -8   7   2    1.54    1.63
   0   7   3   -0.48    0.42
   0   7  -3    0.11    0.38
   0  -7  -3    0.24    0.33
   0  -7   3   -0.03    0.34
   0  -7   3    0.42    0.36
   1   7   3    8.10    0.80
   1  -7  -3    7.49    0.72
   1  -7  -3    7.67    0.70
  -1  -7   3    8.99    0.76
  -1   7  -3    7.01    0.79
  -1  -7   3    8.53    0.56
  -1  -7   3    7.40    0.68
   1   7  -3    6.36    0.53
   1   7  -3    6.87    0.73
   1   7  -3    6.67    0.68
   1  -7   3    8.74    0.77
  -1   7   3    9.23    0.79
   1  -7   3    7.89    0.74
  -1  -7  -3    6.45    0.73
  -2  -7   3   50.27    2.86
  -2   7  -3   52.55    2.96
   2  -7  -3   53.63    2.91
  -2  -7   3   52.96    2.92
   2   7   3   53.31    2.97
   2  -7  -3   53.72    2.92
  -2  -7   3   50.95    2.87
   2   7  -3   51.60    2.87
  -2   7   3   52.56    2.93
   2   7  -3   50.36    2.85
   2  -7   3   50.72    2.94
  -2  -7  -3   51.39    2.92
  -3  -7   3   14.23    1.07
  -3  -7   3   13.94    1.10
   3  -7  -3   13.61    0.99
   3  -7  -3   13.37    1.09
  -3   7  -3   13.40    0.93
  -3   7  -3   13.42    1.18
   3   7  -3   13.82    0.96
  -3  -7  -3   13.52    1.17
  -3   7   3   14.58    1.19
  -3   7   3   12.94    1.13
   3  -7   3   13.85    1.14
  -3  -7  -3   12.46    1.05
   3   7  -3   14.68    1.06
   4  -7  -3   55.44    3.16
  -4   7  -3   57.81    3.23
  -4  -7   3   55.39    3.15
  -4  -7   3   52.89    3.15
   4  -7  -3   54.94    3.09
  -4   7  -3   56.07    3.08
   4   7  -3   52.06    3.12
   4  -7   3   53.53    3.07
   4  -7   3   52.29    3.18
   4   7  -3   54.96    3.11
  -4  -7  -3   54.56    3.21
  -4   7   3   54.69    3.22
  -4  -7  -3   53.67    3.14
  -4  -7  -3   59.33    3.22
  -4   7   3   55.82    3.14
  -5  -7   3    6.68    0.89
  -5   7  -3    5.79    0.94
  -5   7  -3    5.50    0.80
   5  -7  -3    5.42    0.69
   5  -7   3    4.66    0.74
  -5  -7  -3    5.97    0.80
  -5   7   3    5.77    0.79
  -5  -7  -3    4.53    0.94
   5  -7   3    3.97    0.85
   5   7  -3    5.70    0.78
  -5   7   3    5.32    0.94
  -5  -7  -3    7.22    0.95
   6  -7  -3   11.54    1.24
  -6  -7   3   14.14    1.67
  -6   7  -3   11.21    1.29
  -6   7  -3   12.86    1.50
   6  -7   3   11.39    1.54
  -6  -7  -3   12.35    1.67
  -6  -7  -3   10.80    1.21
  -6   7   3   13.47    1.43
  -6   7   3   12.08    1.44
  -6  -7  -3   11.98    1.36
  -7   7  -3    0.96    1.25
  -7   7  -3    2.43    1.18
  -7  -7   3   -1.93    1.24
  -7  -7  -3   -1.48    1.36
  -7  -7  -3    1.81    1.30
  -7   7   3   -0.41    1.38
   0  -7  -4   -0.84    0.43
   0  -7  -4   -0.51    0.32
   0  -7   4   -0.26    0.46
   0  -7  -4    0.32    0.41
   0   7   4   -0.25    0.57
   0  -7   4   -0.25    0.47
   0   7  -4    0.20    0.57
   1   7   4    0.57    0.62
   1  -7  -4    0.74    0.38
  -1  -7   4    0.38    0.45
   1  -7  -4    0.64    0.48
   1  -7  -4    0.11    0.44
  -1  -7   4   -0.29    0.53
  -1   7  -4    0.91    0.54
   1   7  -4    0.66    0.29
   1   7  -4    0.32    0.51
  -1  -7  -4    0.86    0.47
   1  -7   4    0.18    0.51
   1  -7   4    0.59    0.50
  -1   7   4    0.27    0.54
   1   7  -4    0.50    0.41
  -2  -7   4   30.47    1.90
  -2  -7   4   31.48    1.99
   2  -7  -4   34.13    1.97
  -2  -7   4   30.41    1.92
  -2   7  -4   34.99    2.06
   2  -7  -4   34.20    1.96
   2   7  -4   32.52    1.94
   2   7  -4   32.69    1.93
  -2   7   4   31.65    2.02
   2  -7   4   31.88    1.95
   2  -7   4   30.75    2.01
  -2  -7  -4   32.78    1.97
   2   7  -4   29.53    1.85
   3  -7  -4    5.67    0.70
  -3   7  -4    6.30    0.90
  -3   7  -4    5.95    0.73
  -3  -7   4    7.08    0.93
   3  -7  -4    5.68    0.72
  -3  -7   4    6.35    0.80
  -3   7   4    5.77    0.87
   3   7  -4    6.63    0.74
  -3  -7  -4    5.52    0.77
   3   7  -4    7.32    0.81
  -3   7   4    7.21    0.78
   3  -7   4    6.16    0.85
  -3  -7  -4    6.32    0.94
  -4   7  -4   27.89    1.94
  -4  -7   4   23.51    1.76
  -4   7  -4   25.65    1.62
  -4  -7   4   21.52    1.76
   4  -7  -4   26.47    1.69
  -4  -7  -4   22.31    1.77
  -4  -7  -4   25.86    1.87
  -4  -7  -4   24.63    1.95
   4   7  -4   24.81    1.67
  -4   7   4   24.25    1.96
  -4   7   4   25.24    1.77
   5  -7  -4    8.86    1.22
  -5   7  -4    8.27    1.22
  -5   7  -4   10.16    1.25
  -5  -7   4    9.77    1.14
  -5  -7  -4   11.04    1.26
  -5   7   4    9.85    1.28
   5   7  -4    9.83    1.07
  -5  -7  -4   11.66    1.57
  -5   7   4   11.13    1.38
   6  -7  -4    1.74    0.80
  -6  -7   4    3.81    1.14
  -6   7  -4    2.64    1.28
  -6   7  -4    1.87    1.03
  -6  -7  -4    2.65    1.26
  -6   7   4    0.40    0.86
  -6   7   4    4.69    1.30
  -6  -7  -4    1.57    1.16
  -7   7  -4   -0.04    1.33
  -7  -7   4    0.28    1.48
  -7   7  -4    1.38    1.53
  -7  -7  -4   -0.24    1.48
  -7  -7  -4    0.53    1.58
  -7   7   4    0.65    1.61
   0   7  -5    0.53    0.70
   0   7   5    0.36    0.73
   0  -7  -5   -0.65    0.62
   0  -7  -5   -1.64    0.58
   0  -7   5   -0.19    0.63
   0  -7   5   -0.66    0.65
   0  -7  -5   -0.79    0.41
   1  -7  -5    3.81    0.55
  -1  -7   5    3.06    0.76
  -1   7  -5    2.78    0.78
   1  -7  -5    3.01    0.66
   1  -7  -5    2.82    0.66
   1  -7   5    3.53    0.74
   1  -7   5    2.75    0.70
   1   7  -5    2.90    0.60
  -1   7   5    2.98    0.87
  -1  -7  -5    3.64    0.72
   1   7  -5    3.62    0.48
   1   7  -5    4.00    0.76
  -2  -7   5   18.29    1.32
   2  -7  -5   16.02    1.42
  -2  -7   5   19.67    1.54
   2  -7  -5   18.72    1.46
   2  -7  -5   15.87    1.33
  -2   7  -5   17.79    1.64
  -2   7   5   19.80    1.57
   2   7  -5   16.94    1.40
   2   7  -5   17.99    1.45
   2   7  -5   17.53    1.39
   2   7  -5   15.44    1.24
   2  -7   5   15.78    1.86
   2  -7   5   20.93    1.45
  -2  -7  -5   16.17    1.70
  -3   7  -5    9.10    1.12
   3  -7  -5    7.42    0.90
  -3  -7   5    8.41    0.92
  -3  -7   5    6.30    0.97
   3  -7  -5    6.13    0.90
   3   7  -5    8.47    1.04
  -3  -7  -5    7.06    1.09
   3   7  -5    8.49    0.86
   3   7  -5    7.73    1.01
   3  -7   5    7.35    0.89
  -3   7   5    6.67    1.00
  -4   7  -5   17.97    1.90
  -4   7  -5   16.70    1.37
  -4  -7   5   16.34    1.70
   4  -7  -5   14.10    1.51
  -4   7   5   18.90    1.68
  -4   7   5   14.27    1.91
   4  -7   5   18.69    1.57
  -4  -7  -5   14.54    1.79
  -4  -7  -5   16.19    2.00
   4   7  -5   15.29    1.47
  -5   7  -5    1.95    1.29
  -5  -7   5    0.81    1.11
   5  -7  -5    2.05    0.92
  -5   7  -5    2.38    0.90
   5  -7   5    1.09    0.88
  -5   7   5    1.77    1.06
  -5  -7  -5    1.23    1.26
  -5  -7  -5    0.98    1.17
  -5   7   5    3.42    1.29
  -6   7  -5    5.80    1.21
  -6   7  -5    5.72    1.62
  -6  -7   5    5.43    1.41
  -6  -7  -5    4.96    1.65
  -6  -7  -5    4.38    1.45
  -6   7   5    6.78    1.65
   0  -7  -6    0.23    0.58
   0  -7   6   -0.71    0.89
   0  -7  -6    0.30    1.05
   0   7  -6   -0.83    0.90
  -1  -7   6    0.53    0.90
  -1   7  -6    0.11    0.98
   1  -7  -6    0.45    0.66
  -1  -7  -6    0.38    1.07
   1   7  -6    0.23    0.54
   1  -7   6    1.97    0.90
   1   7  -6    0.12    0.90
   1   7  -6    1.73    0.92
  -2   7  -6    7.93    1.19
  -2  -7   6    8.39    1.13
   2  -7  -6    6.67    0.94
   2   7  -6    5.88    0.78
   2   7  -6    8.10    1.04
  -2  -7  -6    6.75    1.26
   2  -7   6    7.77    1.04
   2   7  -6    7.79    1.08
  -3  -7   6    2.68    0.94
  -3  -7   6    1.95    1.04
  -3   7  -6    2.40    1.17
  -3  -7  -6    0.77    1.25
   3   7  -6    1.03    0.89
   3   7  -6    2.52    0.95
   3   7  -6    1.92    0.80
   3  -7   6    2.54    0.97
   4  -7  -6    5.76    1.27
  -4  -7   6   10.09    1.30
  -4   7  -6    6.82    1.48
  -4  -7  -6    8.07    1.42
  -4  -7  -6    6.35    1.59
   4   7  -6    7.67    1.15
  -5   7  -6    1.91    1.63
  -5  -7   6    3.00    1.42
  -5   7  -6    1.99    1.07
   5  -7   6   -0.51    1.08
  -5  -7  -6    1.11    1.62
  -5  -7  -6   -0.68    1.46
   0   7  -7    1.22    1.31
   0  -7   7    0.41    1.17
   0  -7  -7   -0.71    1.41
   0  -7  -7   -2.25    1.33
   1  -7  -7    1.25    0.95
  -1  -7   7    1.46    1.21
   1  -7  -7   -0.62    1.47
  -1   7  -7    1.19    1.39
   1   7  -7    0.93    1.25
   1  -7   7   -0.61    1.17
  -1  -7  -7   -0.24    1.47
  -2   7  -7    3.17    1.43
   2  -7  -7    3.41    1.49
  -2  -7   7    2.10    1.32
   2   7  -7    2.06    1.31
  -2  -7  -7    4.99    1.68
   2  -7   7    3.37    1.28
  -3   7  -7    2.62    1.68
   3  -7  -7    2.21    1.62
   3  -7   7    0.57    1.19
   3   7  -7    3.54    1.33
  -3  -7  -7    2.33    1.66
   0  -8   0  191.95   10.00
   0   8   0  180.97   10.00
   1   8   0    3.19    0.42
  -1   8   0    3.43    0.39
   1  -8   0    3.10    0.34
  -1  -8   0    3.39    0.37
   1  -8   0    3.43    0.42
   2   8   0  103.94    5.75
  -2  -8   0  106.44    5.74
  -2  -8   0  105.99    5.74
   2  -8   0  110.96    5.78
  -2   8   0  105.64    5.78
  -2   8   0  106.12    5.76
   2  -8   0  107.85    5.75
  -2  -8   0  107.63    5.77
   3  -8   0    7.24    0.66
   3   8   0    7.28    0.68
  -3  -8   0    6.85    0.63
  -3  -8   0    6.65    0.55
  -3   8   0    6.44    0.69
   3   8   0    7.51    0.58
   3  -8   0    7.40    0.63
  -3   8   0    7.26    0.77
   3   8   0    7.08    0.62
  -3  -8   0    7.31    0.72
  -4  -8   0   17.16    1.15
   4   8   0   17.43    1.12
   4   8   0   17.70    1.23
  -4  -8   0   16.87    1.06
   4  -8   0   19.23    1.21
   4  -8   0   17.56    1.19
  -4   8   0   16.18    1.27
  -4  -8   0   17.65    1.27
  -4   8   0   18.00    1.24
   5  -8   0    0.76    0.55
  -5  -8   0    1.22    0.66
  -5   8   0    1.32    0.63
   5   8   0    0.48    0.56
   5   8   0    0.67    0.43
   5  -8   0    1.02    0.54
  -5   8   0    1.51    0.64
   6   8   0    7.15    0.77
   6  -8   0    7.30    0.93
  -6   8   0    7.23    1.00
   6  -8   0    6.80    0.84
  -6   8   0    7.58    0.93
  -6  -8   0    8.03    1.05
  -7  -8   0    1.34    1.08
   7  -8   0   -0.93    0.91
   7   8   0    0.25    0.88
  -7   8   0    0.03    1.09
  -7   8   0    1.35    0.97
  -8   8   0    0.24    1.13
  -8   8   0    0.90    1.47
  -8  -8   0    3.09    1.44
   0  -8   1  830.14   43.25
   0   8  -1  803.00   43.25
   0  -8  -1  819.62   43.25
   0   8   1  790.93   43.25
  -1   8  -1   15.12    1.02
  -1  -8   1   16.44    0.99
  -1  -8   1   16.46    0.96
   1   8   1   15.61    1.00
   1  -8  -1   16.90    0.98
   1  -8  -1   16.41    0.99
   1   8  -1   16.13    0.99
   1  -8   1   16.02    0.91
  -1   8   1   16.52    1.02
  -1  -8  -1   15.56    0.98
   1  -8   1   16.11    1.00
  -2   8  -1  231.46   12.02
   2  -8  -1  227.90   12.05
  -2   8  -1  215.06   12.06
   2  -8  -1  226.24   12.05
  -2  -8   1  230.11   12.04
   2   8   1  227.93   12.05
  -2  -8   1  229.90   12.02
  -2  -8   1  226.35   12.04
  -2   8   1  228.86   12.06
  -2  -8  -1  229.87   12.05
   2  -8   1  235.88   12.07
  -2   8   1  225.16   12.06
  -2  -8  -1  202.62   12.01
  -2  -8  -1  217.97   12.06
   2   8  -1  219.68   12.02
   2   8  -1  222.21   12.04
   2  -8   1  227.72   12.02
   2   8  -1  223.71   12.04
   3  -8  -1   19.59    1.20
  -3  -8   1   19.66    1.21
  -3   8  -1   17.66    1.17
   3  -8  -1   19.53    1.21
   3   8   1   19.24    1.21
  -3  -8   1   19.19    1.22
  -3   8  -1   19.36    1.27
  -3  -8  -1   17.90    1.12
  -3  -8  -1   18.41    1.16
  -3  -8  -1   16.94    1.25
   3  -8   1   19.61    1.16
  -3   8   1   19.79    1.27
  -3   8   1   20.61    1.24
   3  -8   1   19.32    1.22
   3   8  -1   19.04    1.17
   3   8  -1   18.45    1.20
  -4   8  -1    5.89    0.77
   4  -8  -1    6.11    0.77
   4   8   1    4.67    0.56
  -4  -8   1    5.78    0.70
   4  -8  -1    5.68    0.72
  -4  -8   1    5.56    0.61
  -4   8  -1    6.42    0.71
  -4   8   1    5.00    0.66
  -4  -8  -1    6.08    0.64
   4   8  -1    6.00    0.69
   4   8  -1    7.61    0.77
   4  -8   1    5.69    0.71
  -4  -8  -1    5.78    0.68
  -4   8   1    5.52    0.63
   4  -8   1    5.41    0.62
   5  -8  -1    6.73    0.91
   5   8   1    6.17    0.70
  -5   8  -1    6.85    0.78
   5  -8  -1    5.91    0.72
  -5   8  -1    5.79    0.78
  -5  -8   1    7.49    0.87
  -5   8   1    5.40    0.79
   5  -8   1    7.24    0.97
  -5  -8  -1    5.42    0.75
  -5   8   1    5.46    0.74
  -5  -8  -1    6.67    0.73
  -5  -8  -1    6.11    0.79
   5   8  -1    6.50    0.69
   5  -8   1    7.19    0.92
   5   8  -1    7.35    0.96
  -6   8  -1    9.89    1.08
  -6  -8   1   10.22    1.11
   6  -8  -1    8.84    1.20
   6   8   1    8.82    1.00
  -6   8  -1    9.79    1.03
   6  -8   1    9.35    1.05
  -6  -8  -1    9.69    1.04
  -6  -8  -1   10.05    1.17
  -6   8   1   10.97    1.27
  -6   8   1   10.69    1.16
   6   8  -1   10.28    1.19
   6  -8   1    9.13    1.01
  -6  -8  -1   10.84    1.11
  -7   8  -1   -0.07    1.04
   7   8   1   -0.03    0.72
  -7   8  -1   -0.37    1.05
   7  -8  -1    0.25    0.87
  -7  -8   1   -0.33    1.08
  -7  -8  -1    1.40    1.16
  -7  -8  -1    0.16    0.75
   7  -8   1    0.42    1.04
  -7   8   1   -0.07    1.21
  -7   8   1    1.29    0.90
  -8  -8   1    2.51    1.55
  -8   8  -1    4.23    1.46
  -8   8  -1    2.92    1.39
  -8  -8  -1    3.69    1.63
  -8   8   1    3.06    1.50
  -8   8   1   -0.40    1.07
   0  -8   2  233.55   12.87
   0   8  -2  239.99   12.87
   0   8   2  241.02   12.88
   0  -8  -2  249.04   12.88
   0  -8   2  237.96   12.87
   1   8   2    1.35    0.37
   1  -8  -2    1.27    0.32
  -1  -8   2    2.03    0.36
  -1  -8   2    1.98    0.31
  -1  -8   2    1.99    0.24
  -1   8  -2    1.26    0.37
   1  -8  -2    1.33    0.31
   1   8  -2    1.86    0.23
   1   8  -2    2.30    0.36
  -1   8   2    1.68    0.37
   1  -8   2    1.38    0.35
  -1  -8  -2    1.62    0.34
  -2  -8   2  105.60    5.66
  -2  -8   2  104.95    5.68
   2  -8  -2  106.47    5.68
  -2  -8   2  103.10    5.64
   2  -8  -2  106.80    5.69
  -2   8  -2  100.44    5.70
   2   8   2  107.54    5.70
  -2   8   2  106.12    5.69
   2   8  -2  104.66    5.67
   2  -8   2  104.77    5.70
  -2  -8  -2  105.08    5.68
   2   8  -2  101.19    5.65
   2   8  -2  106.33    5.65
  -3   8  -2    4.33    0.44
  -3  -8   2    4.48    0.53
   3   8   2    3.31    0.58
  -3  -8   2    3.26    0.52
  -3   8  -2    3.80    0.59
   3  -8  -2    2.96    0.46
   3  -8  -2    3.61    0.48
   3  -8   2    4.12    0.51
   3  -8   2    4.02    0.52
  -3   8   2    3.21    0.56
  -3  -8  -2    3.63    0.46
   3   8  -2    4.55    0.57
  -3   8   2    3.38    0.52
  -3  -8  -2    3.76    0.57
   3   8  -2    3.97    0.45
  -4   8  -2    5.99    0.79
   4  -8  -2    5.26    0.67
  -4  -8   2    6.64    0.67
  -4  -8   2    7.04    0.90
   4  -8  -2    5.24    0.60
  -4   8  -2    5.21    0.79
  -4  -8  -2    5.74    0.74
  -4   8   2    7.65    0.89
  -4   8   2    6.32    0.78
  -4  -8  -2    5.95    0.73
   4  -8   2    7.74    0.75
   4  -8   2    5.94    0.70
   4   8  -2    6.12    0.77
   4   8  -2    5.81    0.61
  -4  -8  -2    5.81    0.64
  -5   8  -2    1.14    0.76
   5  -8  -2    1.24    0.61
  -5   8  -2    2.14    0.65
   5  -8  -2    0.72    0.54
  -5  -8   2    1.71    0.73
   5  -8   2    3.02    0.61
  -5   8   2    1.56    0.77
  -5  -8  -2    0.43    0.75
  -5   8   2    2.45    0.65
   5  -8   2    2.24    0.70
  -5  -8  -2    1.92    0.60
   5   8  -2    1.72    0.63
  -5  -8  -2    1.61    0.72
   5   8  -2    2.12    0.62
  -6  -8   2    8.24    1.12
  -6   8  -2   10.49    1.16
   6  -8  -2    7.22    0.88
  -6   8  -2    8.25    1.03
  -6  -8  -2    9.07    1.03
   6  -8   2    7.23    1.03
  -6  -8  -2    8.45    1.13
  -6   8   2    7.78    1.16
  -6   8   2    8.01    0.95
   6  -8   2    8.24    1.00
  -6  -8  -2    8.40    0.92
  -7  -8   2    0.62    1.19
  -7   8  -2   -0.39    1.12
   7  -8  -2   -0.19    0.91
  -7   8  -2    1.11    1.22
  -7  -8  -2   -0.25    1.23
  -7  -8  -2   -1.28    0.92
  -7   8   2   -0.03    0.85
  -7   8   2   -1.05    1.20
  -7  -8  -2    0.87    1.08
  -8   8  -2    3.09    1.54
  -8  -8   2    4.13    1.62
  -8   8  -2    0.34    1.49
  -8  -8  -2    1.65    1.20
  -8   8   2    2.77    1.71
  -8  -8  -2    4.96    1.71
  -8   8   2   -0.87    1.46
   0  -8  -3  340.96   17.57
   0   8  -3  331.30   17.56
   0   8   3  319.75   17.57
   0  -8   3  328.86   17.56
   0  -8   3  319.25   17.55
   1   8   3    6.10    0.77
   1  -8  -3    4.98    0.67
   1  -8  -3    5.02    0.54
  -1  -8   3    5.39    0.69
  -1   8  -3    5.53    0.64
  -1  -8   3    6.06    0.64
  -1  -8  -3    4.78    0.54
   1   8  -3    5.31    0.44
  -1   8   3    5.70    0.77
   1   8  -3    4.94    0.55
   1  -8   3    5.69    0.72
   1  -8   3    6.14    0.57
  -2  -8   3   80.00    4.45
  -2  -8   3   80.92    4.50
   2   8   3   82.73    4.53
  -2   8  -3   85.27    4.54
   2  -8  -3   83.46    4.50
   2  -8  -3   85.58    4.50
  -2  -8   3   79.19    4.45
  -2  -8  -3   86.20    4.52
   2  -8   3   76.02    4.52
  -2   8   3   79.10    4.50
   2   8  -3   80.60    4.44
   2   8  -3   81.83    4.48
   2   8  -3   84.23    4.46
  -3  -8   3   11.20    0.95
   3  -8  -3   10.47    1.00
  -3  -8   3   10.15    1.00
   3  -8  -3   10.90    0.92
   3   8   3   11.12    1.15
  -3   8  -3    9.68    1.14
  -3   8  -3   11.63    0.80
  -3  -8  -3   10.67    1.09
  -3   8   3   10.72    1.05
   3   8  -3    9.66    0.85
  -3   8   3   11.18    1.12
  -3  -8  -3   10.39    0.95
   3   8  -3   10.45    0.95
   3  -8   3   10.37    1.05
  -4   8  -3    5.17    0.61
  -4  -8   3    3.44    0.68
  -4   8  -3    4.18    0.79
   4  -8  -3    4.53    0.72
  -4  -8   3    3.99    0.69
   4  -8  -3    3.84    0.58
  -4  -8  -3    5.00    0.80
  -4   8   3    3.04    0.76
   4   8  -3    5.95    0.69
  -4  -8  -3    4.50    0.66
   4  -8   3    2.88    0.69
   4  -8   3    3.00    0.54
   4   8  -3    4.84    0.58
  -4  -8  -3    4.47    0.86
  -4   8   3    3.67    0.67
   5  -8  -3    2.51    0.65
  -5   8  -3    3.12    0.94
  -5   8  -3    3.45    0.74
  -5  -8   3    3.29    0.81
   5  -8   3    1.80    0.86
  -5  -8  -3    1.93    0.73
  -5   8   3    3.35    0.96
  -5  -8  -3    2.99    0.89
   5  -8   3    2.76    0.69
  -5  -8  -3    3.82    0.94
   5   8  -3    3.30    0.69
  -5   8   3    3.95    0.77
  -6   8  -3    9.52    1.27
   6  -8  -3    9.41    1.26
  -6  -8   3    9.92    1.19
  -6   8  -3   12.51    1.46
  -6  -8  -3   10.41    1.25
  -6  -8  -3    6.73    1.07
  -6   8   3   10.66    1.37
  -6  -8  -3   12.78    1.68
  -6   8   3   11.28    1.45
   6  -8   3    8.22    1.15
  -7  -8   3    0.30    1.25
  -7   8  -3    0.07    1.15
  -7   8  -3   -0.19    1.30
  -7   8   3   -0.54    0.99
  -7  -8  -3    0.05    1.32
  -7   8   3    0.08    1.51
  -7  -8  -3   -0.51    1.40
   0  -8   4   52.98    3.03
   0  -8  -4   51.08    3.02
   0   8   4   54.36    3.08
   0  -8  -4   52.47    3.03
   0  -8  -4   55.18    2.94
   0   8  -4   55.74    3.06
   0  -8   4   51.45    3.03
  -1   8  -4    4.88    0.71
   1  -8  -4    4.63    0.59
   1  -8  -4    4.74    0.58
  -1  -8   4    4.79    0.66
  -1  -8   4    4.89    0.60
   1   8   4    4.41    0.71
  -1  -8   4    4.97    0.47
   1   8  -4    5.06    0.50
   1   8  -4    5.14    0.65
  -1   8   4    3.99    0.69
  -1  -8  -4    4.57    0.64
   1  -8   4    4.42    0.63
   1  -8   4    3.42    0.64
   2  -8  -4   27.05    1.70
  -2   8  -4   29.47    1.83
   2   8   4   25.34    1.83
   2  -8  -4   27.76    1.70
  -2  -8   4   26.16    1.76
  -2  -8   4   25.53    1.63
  -2  -8   4   25.06    1.65
   2   8  -4   26.38    1.67
   2  -8   4   25.95    1.72
   2   8  -4   26.95    1.57
   2   8  -4   26.02    1.67
  -2   8   4   27.25    1.77
  -2  -8  -4   27.54    1.74
   2  -8   4   23.82    1.75
  -3  -8   4    0.67    0.64
  -3  -8   4    0.73    0.58
   3  -8  -4    0.62    0.59
  -3   8  -4   -0.20    0.76
   3  -8  -4    0.71    0.60
  -3   8   4    1.01    0.68
   3   8  -4    1.02    0.56
   3  -8   4    0.77    0.69
   3   8  -4    0.83    0.46
  -3  -8  -4    0.15    0.80
  -3  -8  -4    0.11    0.59
  -4   8  -4    8.34    0.98
  -4  -8   4    8.72    0.99
   4  -8  -4    9.14    1.11
  -4  -8   4    9.69    1.21
  -4   8  -4    8.86    1.10
  -4  -8  -4    9.76    1.08
  -4   8   4    8.78    0.97
  -4  -8  -4    8.56    1.11
  -4   8   4    8.01    1.07
  -4  -8  -4    7.87    0.98
   4   8  -4    8.40    0.85
  -5   8  -4    0.58    1.03
  -5  -8   4    0.75    0.87
   5  -8  -4    0.10    0.73
  -5   8  -4   -0.39    0.75
  -5  -8  -4    0.48    0.99
  -5  -8  -4    1.01    1.08
   5   8  -4   -1.14    0.72
  -5   8   4    0.81    0.84
  -5   8   4   -0.34    1.09
  -6   8  -4    6.67    1.09
  -6  -8   4    5.37    1.22
  -6   8  -4    5.27    1.38
   6  -8  -4    5.54    0.97
  -6   8   4    5.61    1.36
  -6  -8  -4    6.63    1.39
  -6  -8  -4    4.47    1.30
  -7   8  -4    0.12    1.64
  -7   8  -4    0.91    1.31
  -7  -8   4    1.66    1.51
  -7  -8  -4    1.54    1.57
  -7  -8  -4    0.54    1.61
  -7   8   4    1.72    1.67
   0  -8   5   56.42    3.13
   0   8  -5   54.86    3.14
   0   8   5   53.30    3.19
   0  -8   5   53.36    3.13
   0  -8  -5   54.26    2.96
   0  -8  -5   50.48    3.10
   0  -8  -5   48.51    3.07
   1   8   5    2.11    0.83
  -1  -8   5    4.00    0.77
  -1   8  -5    3.09    0.84
   1  -8  -5    2.89    0.71
   1  -8  -5    2.13    0.55
  -1  -8   5    2.91    0.71
   1  -8  -5    2.22    0.69
  -1   8   5    3.72    0.84
   1  -8   5    3.08    0.72
   1  -8   5    2.35    0.77
   1   8  -5    2.26    0.76
  -1  -8  -5    1.16    0.69
   1   8  -5    2.55    0.42
  -2  -8   5   23.93    1.57
   2  -8  -5   21.90    1.62
   2  -8  -5   22.14    2.20
   2  -8  -5   22.76    1.72
  -2   8  -5   22.13    1.89
  -2  -8   5   24.12    1.78
   2  -8   5   23.96    1.73
   2   8  -5   22.86    1.48
  -2  -8  -5   22.98    1.91
   2   8  -5   21.49    2.07
  -2   8   5   22.87    1.80
   2   8  -5   23.24    1.70
  -3  -8   5    0.77    0.72
  -3   8  -5    1.40    0.94
  -3  -8   5    1.85    0.86
   3  -8  -5    0.62    0.76
   3  -8  -5    0.61    0.72
   3   8  -5   -0.61    0.57
  -3  -8  -5    0.16    1.05
   3   8  -5   -0.26    0.64
  -3   8   5    0.18    0.84
   3   8  -5   -0.09    0.70
   3  -8   5    0.73    0.78
   4  -8  -5    4.45    0.92
  -4  -8   5    5.93    1.13
  -4   8  -5    5.67    1.17
  -4  -8   5    6.21    1.00
  -4   8   5    4.66    1.03
  -4  -8  -5    5.65    1.18
   4  -8   5    6.51    0.98
  -4  -8  -5    8.56    1.17
   4   8  -5    6.15    0.86
  -5   8  -5    2.02    1.30
   5  -8  -5    3.38    1.00
  -5   8  -5    2.54    0.92
  -5  -8   5    3.10    1.10
  -5   8   5    2.43    1.10
  -5  -8  -5    1.04    1.23
  -5   8   5    2.34    1.32
  -5  -8  -5    4.14    1.34
  -6  -8   5    4.74    1.39
  -6   8  -5    2.81    1.57
  -6   8  -5    2.83    1.18
  -6   8   5    0.09    1.20
  -6  -8  -5    2.79    1.69
  -6  -8  -5    2.83    1.47
  -6   8   5    5.70    1.67
   0  -8   6   20.95    1.82
   0   8  -6   19.75    1.90
   0  -8  -6   19.34    1.45
  -1   8  -6    0.84    1.00
   1  -8  -6   -0.79    0.67
  -1  -8   6    0.07    0.96
   1   8  -6    0.70    0.94
  -1  -8  -6    0.30    1.10
   1   8  -6    2.56    0.98
   1  -8   6    0.20    0.92
   2  -8  -6   16.07    1.53
  -2   8  -6   15.67    1.90
  -2  -8   6   14.73    1.73
   2  -8   6   14.49    1.67
   2   8  -6   13.32    1.26
   2   8  -6   14.31    1.65
  -2   8   6   14.00    1.50
   2   8  -6   15.89    1.64
  -2  -8  -6   15.42    2.00
  -3  -8   6    1.36    1.11
  -3  -8   6    0.75    0.84
  -3   8  -6    0.04    1.19
   3   8  -6    0.28    0.99
   3   8  -6    0.58    0.91
   3   8  -6    1.95    0.82
   3  -8   6    1.71    1.02
  -3  -8  -6    0.05    1.27
  -3   8   6    0.17    1.19
  -4   8  -6    2.79    1.39
  -4  -8   6    3.62    1.22
  -4  -8  -6    2.65    1.51
   4  -8   6    0.70    1.03
   4   8  -6    3.27    0.99
  -4  -8  -6    4.59    1.32
  -4   8   6    3.64    1.33
  -5  -8   6    2.59    1.47
  -5   8  -6    0.24    1.65
  -5   8   6   -0.24    1.41
  -5  -8  -6   -0.81    1.48
   5  -8   6   -0.71    1.20
  -5  -8  -6    0.73    1.78
   0  -8  -7    9.05    1.60
   0  -8   7    7.82    1.37
   0   8  -7   10.01    1.51
  -1  -8   7    0.72    1.23
   1  -8  -7   -0.11    0.95
   1  -8  -7   -0.03    1.56
  -1   8  -7    0.04    1.35
  -1  -8  -7   -2.32    1.45
   1  -8   7   -2.10    1.23
   1   8  -7   -0.80    1.27
  -2   8  -7    4.09    1.50
  -2  -8   7    4.96    1.39
   2  -8  -7    7.51    1.60
  -2  -8  -7    5.09    1.64
   2  -8   7    6.22    1.35
   2   8  -7    6.94    1.41
  -3   8  -7    2.06    1.68
   3  -8  -7    2.34    1.61
   3   8  -7    0.27    1.32
   3  -8   7   -0.52    1.23
  -3  -8  -7    2.09    1.80
   0   9   0    0.12    0.28
   0  -9   0   -0.15    0.21
   1   9   0   85.67    4.70
   1  -9   0   78.55    4.70
  -1   9   0   90.10    4.72
  -1  -9   0   89.20    4.69
   1  -9   0   90.43    4.68
  -2  -9   0  141.43    7.65
   2   9   0  138.04    7.63
  -2   9   0  139.35    7.66
  -2   9   0  138.29    7.63
   2  -9   0  148.97    7.66
  -2  -9   0  142.74    7.63
   2  -9   0  146.85    7.63
  -2  -9   0  141.09    7.63
  -3  -9   0   18.15    1.16
   3  -9   0   20.12    1.21
  -3   9   0   19.01    1.26
  -3  -9   0   17.25    1.24
  -3   9   0   21.14    1.25
   3  -9   0   19.30    1.16
   3   9   0   18.43    1.16
  -3  -9   0   16.91    1.11
  -4  -9   0   47.85    2.62
   4  -9   0   47.14    2.69
   4   9   0   48.15    2.66
  -4  -9   0   46.55    2.66
   4   9   0   47.05    2.65
  -4  -9   0   47.22    2.74
  -4   9   0   47.17    2.71
   4  -9   0   49.47    2.71
  -4   9   0   47.03    2.75
  -5   9   0    5.34    0.76
   5   9   0    4.37    0.71
   5  -9   0    5.39    0.71
  -5   9   0    4.66    0.75
   5   9   0    4.81    0.58
  -5  -9   0    4.49    0.78
   5  -9   0    4.37    0.66
   6  -9   0    3.97    0.84
   6  -9   0    5.52    0.89
  -6  -9   0    4.54    1.03
  -6   9   0    6.80    0.89
   6   9   0    4.69    0.72
  -6   9   0    4.90    0.94
  -7   9   0    1.67    0.99
  -7  -9   0   -0.68    1.18
  -7   9   0   -0.91    1.09
   7  -9   0   -0.34    0.95
   7   9   0   -0.24    0.90
  -8   9   0   -1.13    1.45
  -8   9   0   -1.27    1.16
  -8  -9   0    0.14    1.51
   0   9  -1    0.01    0.31
   0   9   1    0.23    0.31
   0  -9   1    0.43    0.24
   0  -9  -1   -0.37    0.23
  -1   9  -1    5.27    0.63
  -1  -9   1    6.59    0.51
   1  -9  -1    5.00    0.54
   1  -9  -1    4.84    0.51
   1   9   1    6.75    0.59
  -1  -9   1    6.14    0.56
  -1  -9   1    6.79    0.51
   1  -9   1    6.36    0.56
  -1   9   1    6.51    0.61
   1  -9   1    5.93    0.41
   1   9  -1    5.00    0.57
  -1  -9  -1    4.16    0.52
  -2   9  -1   96.71    5.49
   2   9   1  106.58    5.52
  -2  -9   1  107.92    5.49
  -2   9  -1   94.96    5.54
   2  -9  -1   99.35    5.52
   2  -9  -1   98.51    5.52
  -2  -9   1  107.02    5.51
  -2  -9   1  108.69    5.52
   2  -9   1  109.16    5.54
   2   9  -1  101.55    5.51
  -2   9   1  103.57    5.53
  -2  -9  -1   97.45    5.53
  -2  -9  -1   98.78    5.48
  -2  -9  -1   91.63    5.51
   2   9  -1   98.62    5.49
  -2   9   1  107.24    5.54
   2  -9   1  106.25    5.48
  -3  -9   1   29.16    1.75
   3  -9  -1   31.72    1.76
  -3   9  -1   29.41    1.81
  -3  -9   1   28.46    1.77
  -3   9  -1   30.43    1.72
   3  -9  -1   31.02    1.75
   3   9   1   28.83    1.76
   3   9  -1   29.53    1.72
   3  -9   1   28.76    1.70
  -3  -9  -1   30.82    1.72
   3   9  -1   30.48    1.75
  -3   9   1   29.67    1.79
  -3   9   1   28.46    1.78
  -3  -9  -1   30.13    1.68
  -3  -9  -1   29.74    1.80
   3  -9   1   28.68    1.78
  -4   9  -1   81.59    4.62
  -4   9  -1   82.03    4.57
   4   9   1   87.09    4.59
   4  -9  -1   82.77    4.59
  -4  -9   1   85.41    4.62
   4  -9  -1   83.25    4.58
  -4  -9   1   84.19    4.57
   4  -9   1   81.69    4.60
  -4  -9  -1   81.56    4.52
  -4  -9  -1   82.47    4.63
  -4  -9  -1   85.44    4.55
   4  -9   1   84.96    4.57
   4   9  -1   85.96    4.56
   4   9  -1   82.83    4.59
  -4   9   1   79.79    4.60
  -4   9   1   83.58    4.63
   5  -9  -1   11.42    1.09
   5   9   1   10.11    0.90
   5  -9  -1   11.61    1.15
  -5  -9   1   10.72    1.25
  -5   9  -1   12.44    1.17
  -5   9  -1   11.51    1.26
   5   9  -1   12.56    1.17
  -5   9   1   10.64    1.29
   5  -9   1   10.81    1.09
   5   9  -1   11.23    1.03
  -5  -9  -1   11.96    0.96
   5  -9   1    9.68    1.14
  -5  -9  -1   11.21    1.13
  -5   9   1   10.17    1.17
  -5  -9  -1   11.87    1.27
   6  -9  -1    3.79    0.81
  -6   9  -1    4.65    0.89
  -6  -9   1    5.20    0.96
  -6   9  -1    5.38    1.01
   6   9   1    5.45    0.66
  -6   9   1    5.92    0.88
   6  -9   1    4.28    0.89
  -6  -9  -1    4.62    0.69
  -6   9   1    4.15    0.94
   6   9  -1    3.46    0.75
   6  -9   1    4.68    0.84
  -6  -9  -1    4.71    0.99
  -6  -9  -1    5.01    0.81
  -7   9  -1    5.14    1.16
   7   9   1    0.19    0.75
   7  -9  -1    2.40    0.98
  -7   9  -1    4.03    1.17
  -7  -9   1    4.61    1.20
   7  -9   1    4.55    1.18
  -7  -9  -1   -0.60    0.80
  -7  -9  -1    2.42    1.25
  -7   9   1    5.15    1.01
  -7  -9  -1    0.32    0.74
  -7   9   1    4.39    1.24
  -8   9  -1   -1.36    1.40
  -8   9  -1   -0.77    1.46
  -8  -9   1   -0.81    1.58
  -8  -9  -1    1.71    1.57
  -8   9   1    0.43    1.56
  -8   9   1   -0.85    1.14
   0   9  -2    0.04    0.35
   0  -9   2    0.19    0.33
   0  -9   2   -0.06    0.31
   0  -9  -2   -0.09    0.31
   0   9   2    0.44    0.36
  -1  -9   2    4.71    0.61
  -1  -9   2    4.28    0.43
  -1   9  -2    6.44    0.71
   1  -9  -2    6.64    0.60
   1  -9  -2    5.68    0.57
  -1  -9   2    4.57    0.54
   1   9   2    4.53    0.52
  -1   9   2    5.05    0.66
   1  -9   2    4.60    0.59
   1   9  -2    4.97    0.62
  -1  -9  -2    5.88    0.57
  -2  -9   2   64.33    3.63
   2  -9  -2   68.08    3.63
  -2  -9   2   65.36    3.60
   2   9   2   66.87    3.65
  -2   9  -2   64.68    3.66
   2  -9  -2   66.91    3.63
  -2  -9   2   63.43    3.58
  -2   9   2   65.91    3.65
   2   9  -2   66.94    3.62
   2   9  -2   65.43    3.60
  -2  -9  -2   67.99    3.63
   2  -9   2   64.16    3.65
   2   9  -2   66.60    3.59
  -3   9  -2    6.84    0.74
  -3   9  -2    7.26    0.68
  -3  -9   2    7.34    0.81
   3  -9  -2    7.44    0.74
   3   9   2    7.53    0.88
  -3  -9   2    8.34    0.85
   3  -9  -2    8.03    0.79
   3   9  -2    6.61    0.75
   3   9  -2    6.26    0.70
  -3   9   2    7.60    0.91
   3  -9   2    7.73    0.62
  -3   9   2    8.01    0.86
  -3  -9  -2    6.51    0.88
   3  -9   2    8.06    0.82
  -3  -9  -2    6.71    0.73
  -4  -9   2   68.14    3.66
  -4   9  -2   65.47    3.71
   4  -9  -2   63.32    3.66
   4  -9  -2   64.96    3.63
  -4   9  -2   65.12    3.60
  -4  -9   2   65.74    3.64
  -4  -9  -2   63.43    3.62
  -4   9   2   67.37    3.72
   4  -9   2   64.78    3.67
   4   9  -2   63.82    3.62
   4   9  -2   61.96    3.62
   4  -9   2   65.91    3.59
  -4   9   2   66.35    3.66
  -4  -9  -2   63.27    3.69
  -5  -9   2    7.32    0.87
   5  -9  -2    6.77    0.77
  -5   9  -2    7.15    0.83
  -5   9  -2    9.19    1.02
   5  -9  -2    6.52    0.84
  -5  -9   2    7.43    0.93
   5   9  -2    6.63    0.80
  -5  -9  -2    6.69    0.93
   5   9  -2    6.97    0.80
  -5  -9  -2    6.71    0.90
  -5   9   2    7.43    1.02
   5  -9   2    8.36    1.01
   5  -9   2    6.77    0.91
  -5  -9  -2    6.74    0.76
  -5   9   2    7.99    0.85
  -6   9  -2    6.62    1.09
  -6   9  -2    6.68    0.98
  -6  -9   2    5.14    1.01
   6  -9  -2    6.28    0.87
  -6  -9  -2    7.35    1.15
   6  -9   2    6.71    0.95
  -6   9   2    5.63    0.92
  -6   9   2    4.88    1.12
  -6  -9  -2    6.02    0.97
  -6  -9  -2    4.95    0.87
  -7   9  -2    1.75    1.11
   7  -9  -2    1.03    1.01
  -7  -9   2    0.04    1.25
  -7   9  -2    0.06    1.20
  -7  -9  -2    0.80    1.25
  -7  -9  -2   -0.68    1.02
  -7   9   2    0.99    1.30
  -7   9   2    0.07    0.91
  -7  -9  -2   -0.69    0.90
  -8  -9   2   -0.28    1.58
  -8   9  -2   -0.48    1.55
  -8   9  -2    1.11    1.42
  -8   9   2   -0.45    1.29
  -8   9   2    2.48    1.77
  -8  -9  -2    1.29    1.25
  -8  -9  -2   -1.08    1.72
   0   9  -3    0.28    0.47
   0  -9   3   -0.04    0.42
   0  -9  -3    0.29    0.35
   0  -9   3   -0.08    0.37
   0   9   3   -0.07    0.45
   1  -9  -3    2.94    0.48
  -1   9  -3    2.60    0.53
   1  -9  -3    2.46    0.45
  -1  -9   3    2.47    0.51
  -1  -9   3    2.65    0.44
   1   9   3    2.16    0.51
   1   9  -3    2.66    0.48
   1  -9   3    3.30    0.49
  -1  -9  -3    2.74    0.47
   1  -9   3    2.29    0.49
  -1   9   3    2.68    0.51
   2  -9  -3   63.44    3.48
   2   9   3   63.39    3.52
  -2  -9   3   62.78    3.42
   2  -9  -3   61.83    3.48
  -2  -9   3   63.44    3.49
  -2  -9   3   62.84    3.42
  -2   9  -3   59.52    3.51
   2   9  -3   61.95    3.40
   2   9  -3   63.28    3.44
  -2   9   3   62.99    3.51
   2  -9   3   60.26    3.51
  -2  -9  -3   62.54    3.48
   2   9  -3   61.20    3.46
  -3  -9   3    8.85    1.02
   3   9   3   10.06    1.12
  -3   9  -3    8.40    1.12
   3  -9  -3   10.33    0.93
  -3  -9   3   11.45    0.95
   3  -9  -3   10.51    1.00
  -3  -9  -3    9.39    0.97
  -3   9   3   11.02    1.13
  -3  -9  -3    9.98    1.11
   3   9  -3    8.81    0.83
   3  -9   3    9.67    1.08
   3   9  -3   10.12    0.93
  -3   9   3   11.13    1.06
  -4   9  -3   37.75    2.41
   4  -9  -3   34.88    2.23
  -4   9  -3   37.57    2.19
  -4  -9   3   38.03    2.31
   4  -9  -3   36.23    2.33
  -4  -9   3   40.23    2.31
   4  -9   3   38.30    2.35
  -4   9   3   40.43    2.32
   4   9  -3   35.14    2.26
   4   9  -3   37.85    2.24
  -4  -9  -3   36.02    2.38
  -4   9   3   36.47    2.40
  -4  -9  -3   39.19    2.31
  -4  -9  -3   38.47    2.41
   4  -9   3   35.54    2.17
  -5   9  -3    5.07    0.76
  -5  -9   3    4.01    0.84
   5  -9  -3    2.48    0.71
  -5  -9   3    3.61    0.87
  -5   9  -3    2.94    0.98
  -5   9   3    3.05    0.97
  -5  -9  -3    2.76    0.94
   5   9  -3    5.12    0.76
  -5  -9  -3    3.35    0.96
   5  -9   3    3.52    0.72
  -5   9   3    3.72    0.82
  -5  -9  -3    3.43    0.81
  -6  -9   3    8.72    1.17
  -6   9  -3    9.07    1.34
   6  -9  -3    6.51    0.96
  -6   9  -3   10.85    1.45
   6  -9   3    7.61    1.13
  -6  -9  -3    7.42    1.11
  -6   9   3    8.73    1.39
  -6  -9  -3    8.11    1.21
  -6  -9  -3    8.07    1.27
  -6   9   3    7.75    1.06
  -7  -9   3    1.20    1.35
  -7   9  -3   -0.17    1.19
  -7   9  -3    1.70    1.44
  -7   9   3    0.70    1.02
  -7  -9  -3    1.56    1.34
  -7   9   3    1.31    1.52
  -7  -9  -3    3.03    1.44
   0  -9  -4   -0.51    0.48
   0  -9   4   -0.27    0.49
   0  -9   4    0.50    0.56
   0   9  -4   -0.23    0.58
   0   9   4   -0.12    0.57
   0  -9  -4    0.28    0.44
   1   9   4    4.41    0.73
   1  -9  -4    4.02    0.58
  -1  -9   4    4.28    0.60
  -1   9  -4    4.27    0.71
   1  -9  -4    4.38    0.65
  -1  -9   4    4.83    0.67
  -1   9   4    4.77    0.70
   1   9  -4    4.10    0.66
  -1  -9  -4    3.24    0.63
   1  -9   4    3.48    0.65
   1  -9   4    4.28    0.66
  -2   9  -4   26.02    1.84
  -2  -9   4   26.69    1.65
  -2  -9   4   26.41    1.61
   2  -9  -4   25.39    1.71
  -2  -9   4   28.77    1.77
   2   9   4   26.34    1.85
   2  -9  -4   25.96    1.72
  -2  -9  -4   25.51    1.74
   2  -9   4   24.25    1.78
   2   9  -4   26.22    1.70
   2   9  -4   24.66    1.56
   2  -9   4   28.05    1.75
  -2   9   4   27.67    1.78
   2   9  -4   25.92    1.68
  -3   9  -4    2.55    0.84
  -3  -9   4    3.58    0.64
  -3  -9   4    2.82    0.71
   3  -9  -4    3.30    0.62
   3  -9  -4    2.84    0.63
   3   9  -4    2.93    0.54
  -3  -9  -4    3.42    0.69
   3   9  -4    3.19    0.60
  -3   9   4    3.64    0.74
   3   9  -4    2.89    0.64
   3  -9   4    1.69    0.72
  -4  -9   4   14.72    1.41
   4  -9  -4   14.38    1.34
  -4   9  -4   13.20    1.64
  -4   9  -4   16.39    1.18
  -4  -9   4   15.53    1.49
  -4   9   4   14.62    1.47
  -4  -9  -4   15.38    1.71
   4   9  -4   13.01    1.25
  -4  -9  -4   12.82    1.60
  -4   9   4   14.49    1.65
  -5   9  -4    9.93    1.22
  -5   9  -4    7.08    1.25
  -5  -9   4    8.09    1.12
   5  -9  -4    7.63    0.99
  -5  -9  -4    8.00    1.22
  -5   9   4   10.32    1.29
  -5   9   4   10.60    1.12
   5   9  -4    8.34    1.01
  -5  -9  -4    8.22    1.26
  -6  -9   4    7.90    1.35
   6  -9  -4    7.43    1.13
  -6   9  -4    5.07    1.39
  -6   9  -4    7.66    1.11
  -6   9   4    8.02    1.55
  -6  -9  -4    5.58    1.37
  -6  -9  -4    8.18    1.47
  -7   9  -4    4.39    1.33
  -7  -9   4    0.34    1.50
  -7   9  -4    0.37    1.66
  -7   9   4    2.57    1.69
  -7   9   4   -0.74    1.53
  -7  -9  -4    1.23    1.65
  -7  -9  -4    3.16    1.62
   0   9   5   -0.20    0.76
   0   9  -5    0.78    0.78
   0  -9  -5   -0.13    0.46
   0  -9  -5   -0.35    0.61
   0  -9   5    0.21    0.72
   0  -9  -5   -0.35    0.58
   0  -9   5   -0.46    0.70
  -1  -9   5    0.23    0.72
  -1  -9   5    0.04    0.71
   1  -9  -5    1.21    0.66
   1  -9  -5   -0.11    0.65
  -1   9  -5    1.02    0.86
   1  -9  -5   -0.13    0.55
   1   9   5   -0.37    0.82
   1  -9   5    0.68    0.77
  -1   9   5    0.25    0.82
   1   9  -5   -0.43    0.74
   1  -9   5   -0.04    0.70
   2  -9  -5    9.82    1.19
   2  -9  -5    9.71    1.34
  -2   9  -5   11.69    1.53
  -2  -9   5   13.53    1.12
  -2  -9   5   10.86    1.39
  -2   9   5   10.57    1.14
   2  -9   5   11.60    1.38
   2   9  -5   10.05    1.29
   2   9  -5   11.35    0.97
   3  -9  -5    9.84    1.52
  -3  -9   5    8.25    0.93
  -3   9  -5    8.10    1.19
  -3  -9   5    6.65    1.02
   3  -9  -5    8.53    1.00
  -3   9   5    6.50    1.04
   3   9  -5    8.03    0.87
  -3  -9  -5    8.73    1.28
   3   9  -5    7.38    0.90
   3  -9   5    7.39    0.99
   3   9  -5    6.46    0.79
   4  -9  -5   17.93    1.79
  -4   9  -5   19.17    2.08
  -4  -9   5   20.17    1.80
  -4  -9   5   20.72    1.89
   4   9  -5   19.61    1.66
  -4   9   5   22.19    1.89
   4  -9   5   20.69    1.82
  -4  -9  -5   19.82    2.14
  -4  -9  -5   21.94    2.02
   5  -9  -5    0.96    1.02
  -5   9  -5    2.68    0.87
  -5  -9   5    0.15    1.11
  -5   9  -5    2.17    1.34
  -5   9   5    1.56    1.41
  -5   9   5    2.28    1.12
  -5  -9  -5    2.44    1.38
  -5  -9  -5   -0.19    1.23
  -6   9  -5    6.09    1.19
  -6   9  -5    2.36    1.78
  -6  -9   5    6.39    1.47
  -6   9   5    8.03    1.79
  -6  -9  -5    6.88    1.71
  -6  -9  -5    2.62    1.59
   0   9  -6    0.21    0.99
   0  -9   6   -0.01    0.93
   0  -9  -6    0.00    0.60
  -1  -9   6    0.87    0.97
  -1   9  -6    1.52    1.06
   1  -9  -6    1.95    0.74
  -1  -9  -6   -0.43    1.13
   1   9  -6    1.32    0.97
  -1   9   6    0.78    1.09
   1  -9   6    1.16    0.97
  -2  -9   6    4.54    1.22
   2  -9  -6    6.99    0.97
  -2   9  -6    7.03    1.25
   2   9  -6    6.95    1.07
  -2   9   6    6.28    1.23
   2   9  -6    6.39    0.78
   2  -9   6    6.12    1.10
  -2  -9  -6    6.70    1.42
   2   9  -6    7.50    1.12
  -3  -9   6    1.92    1.13
  -3   9  -6    2.20    1.30
  -3  -9   6    0.69    0.82
   3   9  -6    0.29    0.98
  -3  -9  -6    0.31    1.43
   3  -9   6    3.10    1.08
   3   9  -6    2.57    0.97
  -3   9   6    1.51    1.22
   3   9  -6    1.96    0.80
  -4   9  -6    9.21    1.63
  -4  -9   6    8.18    1.40
  -4   9   6    9.70    1.53
  -4  -9  -6   11.26    1.54
   4  -9   6    6.63    1.27
   4   9  -6    7.11    1.25
  -4  -9  -6    9.40    1.84
  -5   9  -6   -0.48    1.64
  -5  -9  -6    1.39    1.74
  -5  -9  -6   -2.81    1.61
   5  -9   6   -0.53    1.24
   0  -9   7   -1.44    1.25
   0   9  -7   -0.21    1.30
   0  -9  -7   -2.16    1.59
   1  -9  -7    1.08    1.63
  -1   9  -7    1.91    1.44
  -1  -9   7    0.74    1.35
  -1  -9  -7    0.79    1.64
   1  -9   7    0.60    1.29
   1   9  -7    0.22    1.30
  -2  -9   7    5.82    1.40
  -2   9  -7    4.28    1.53
   2   9  -7    3.65    1.41
   2  -9   7    5.28    1.39
  -2  -9  -7    3.26    1.78
  -3   9  -7    2.14    1.64
  -3  -9   7   -0.53    1.42
   3   9  -7   -2.16    1.37
  -3  -9  -7   -0.57    1.83
   3  -9   7   -0.84    1.32
   0 -10   0   49.20    2.63
   0  10   0   46.02    2.64
   1  10   0  369.90   20.14
  -1  10   0  364.74   20.15
   1 -10   0  389.19   20.16
   1 -10   0  382.15   20.13
  -1 -10   0  378.62   20.14
  -2  10   0   73.09    4.13
   2 -10   0   76.22    4.11
   2 -10   0   77.01    4.08
  -2 -10   0   74.82    4.11
  -2  10   0   72.35    4.09
  -2 -10   0   76.21    4.08
  -2 -10   0   76.93    4.08
   2  10   0   74.18    4.09
   3 -10   0   46.10    2.60
  -3 -10   0   46.69    2.57
  -3 -10   0   45.55    2.62
  -3  10   0   45.57    2.64
   3  10   0   45.68    2.56
   3 -10   0   45.47    2.57
  -3 -10   0   46.88    2.54
  -3  10   0   45.59    2.60
   4  10   0   -0.38    0.43
  -4 -10   0   -0.51    0.43
  -4  10   0    0.26    0.57
  -4 -10   0    0.34    0.54
  -4  10   0    0.45    0.53
   4 -10   0    0.62    0.42
   4 -10   0    0.21    0.50
   4  10   0    0.45    0.38
  -4 -10   0   -0.34    0.32
   5 -10   0    1.89    0.63
   5  10   0    2.39    0.64
   5 -10   0    1.95    0.65
  -5 -10   0    3.05    0.77
  -5  10   0    3.26    0.71
   5  10   0    3.08    0.54
  -5  10   0    2.95    0.73
  -6 -10   0    8.92    1.16
  -6  10   0    9.44    1.06
  -6  10   0    9.39    1.10
   6  10   0    8.60    1.08
   6 -10   0    8.00    1.00
   6 -10   0    8.48    1.00
  -7  10   0    2.07    1.23
  -7 -10   0    2.02    1.25
  -7  10   0    1.43    1.08
   7 -10   0    2.25    1.07
   7  10   0    2.85    0.95
  -8 -10   0    3.61    1.60
  -8  10   0    1.18    1.30
  -8  10   0    1.26    1.51
   0  10   1   74.81    4.70
   0 -10  -1   98.88    4.71
   0 -10   1   78.61    4.70
   0  10  -1   94.35    4.72
   1  10   1   24.88    1.61
   1 -10  -1   32.10    1.61
  -1 -10   1   24.89    1.59
  -1 -10   1   27.04    1.58
   1 -10  -1   31.00    1.59
  -1 -10   1   24.88    1.56
  -1  10  -1   30.54    1.65
   1  10  -1   32.18    1.62
   1 -10   1   26.51    1.61
   1 -10   1   24.77    1.52
  -1  10   1   24.83    1.62
   2  10   1   39.97    2.07
  -2  10  -1   32.83    2.09
   2 -10  -1   32.98    2.04
   2 -10  -1   32.56    2.03
  -2 -10   1   40.73    2.01
  -2  10  -1   33.18    2.00
  -2 -10   1   40.24    2.05
  -2 -10   1   40.84    2.05
  -2 -10  -1   30.95    2.07
   2  10  -1   32.39    2.01
  -2  10   1   40.84    2.09
  -2 -10  -1   31.34    1.99
   2 -10   1   40.40    1.99
  -2 -10  -1   33.05    2.02
  -3 -10   1    0.54    0.28
   3 -10  -1    0.00    0.41
  -3  10  -1   -0.15    0.40
   3 -10  -1    0.09    0.40
  -3  10  -1    0.60    0.53
   3  10   1    0.11    0.42
  -3 -10   1    0.08    0.42
  -3 -10   1    0.64    0.44
  -3  10   1    0.73    0.47
   3 -10   1    0.18    0.32
  -3 -10  -1    0.21    0.34
   3  10  -1    0.36    0.35
   3 -10   1    0.86    0.45
   3  10  -1    0.29    0.35
  -3 -10  -1    0.53    0.50
  -3 -10  -1    0.17    0.34
  -3  10   1    0.24    0.50
   3  10  -1    0.44    0.34
  -4  10  -1   10.84    1.02
  -4  10  -1   11.48    1.13
   4 -10  -1   10.27    0.99
  -4 -10   1   12.36    1.08
   4 -10  -1    8.83    0.97
   4  10   1   11.56    1.04
  -4 -10   1   12.48    1.01
   4  10  -1   10.16    0.93
  -4 -10  -1   10.99    1.11
  -4  10   1   12.82    1.10
  -4 -10  -1   10.75    0.89
   4 -10   1   12.21    0.92
   4  10  -1   11.41    1.02
  -4 -10  -1   10.48    0.87
  -4  10   1   12.87    1.16
   4 -10   1   11.13    1.04
   5  10   1    2.06    0.47
  -5 -10   1    3.69    0.81
   5 -10  -1    2.44    0.67
   5 -10  -1    2.23    0.63
  -5  10  -1    1.84    0.70
  -5  10  -1    2.12    0.78
  -5 -10   1    2.44    0.64
   5  10  -1    2.98    0.69
  -5  10   1    2.43    0.71
  -5 -10  -1    1.66    0.52
   5 -10   1    2.48    0.64
   5  10  -1    2.25    0.56
  -5 -10  -1    2.00    0.67
  -5  10   1    2.85    0.79
   5 -10   1    2.16    0.68
  -5 -10  -1    2.86    0.75
  -6  10  -1   10.50    1.47
   6  10   1   12.61    1.15
  -6  10  -1   11.79    1.24
  -6 -10   1   12.69    1.63
   6 -10  -1   11.20    1.39
  -6 -10  -1   11.37    1.19
  -6 -10  -1   10.55    1.23
  -6  10   1   10.81    1.24
   6 -10   1   12.31    1.46
  -6 -10  -1   11.11    1.31
   6 -10   1   10.88    1.37
   6  10  -1   10.46    1.28
  -6  10   1   12.60    1.44
  -7  10  -1    0.76    1.18
   7 -10  -1    1.30    1.05
   7  10   1    0.12    0.79
  -7  10  -1    3.94    1.23
  -7 -10   1    3.77    1.26
  -7  10   1    2.51    1.03
  -7 -10  -1   -0.80    0.76
  -7  10   1    0.95    1.20
  -7 -10  -1   -0.01    0.83
  -7 -10  -1    0.98    1.21
  -8  10  -1    2.18    1.49
  -8 -10   1    2.77    1.60
  -8  10  -1    0.68    1.51
  -8  10   1   -0.49    1.23
  -8  10   1    2.71    1.63
  -8 -10  -1    0.38    1.64
   0  10  -2  191.23   10.56
   0 -10   2  196.16   10.56
   0 -10  -2  208.15   10.57
   0  10   2  190.43   10.56
   1  10   2  136.84    7.40
  -1 -10   2  125.63    7.37
  -1 -10   2  129.40    7.33
   1 -10  -2  139.61    7.39
  -1 -10   2  136.43    7.38
  -1  10  -2  137.47    7.41
   1 -10  -2  135.60    7.39
   1 -10   2  139.86    7.40
   1  10  -2  142.98    7.38
  -1  10   2  139.34    7.40
  -1 -10  -2  142.62    7.40
   2 -10  -2   13.32    0.95
  -2 -10   2   13.48    0.92
  -2 -10   2   12.96    0.88
   2 -10  -2   12.11    0.94
   2  10   2   14.15    1.01
  -2  10  -2   13.27    1.06
  -2 -10   2   13.21    0.98
   2  10  -2   12.43    0.93
  -2 -10  -2   12.98    0.94
  -2  10   2   12.60    1.04
   2  10  -2   12.66    0.88
   2 -10   2   13.35    1.01
  -3  10  -2   19.35    1.15
  -3  10  -2   19.62    1.37
   3  10   2   16.89    1.32
  -3 -10   2   18.83    1.25
   3 -10  -2   17.47    1.22
   3 -10  -2   17.97    1.26
  -3 -10   2   18.21    1.28
  -3  10   2   17.61    1.35
   3  10  -2   19.76    1.21
   3  10  -2   18.79    1.21
  -3  10   2   18.07    1.33
  -3 -10  -2   19.24    1.35
   3 -10   2   16.68    1.12
   3 -10   2   15.18    1.28
  -3 -10  -2   19.56    1.23
  -4  10  -2    0.46    0.51
   4 -10  -2   -0.74    0.48
   4 -10  -2    0.26    0.52
  -4 -10   2   -0.27    0.56
   4  10   2   -0.80    0.64
  -4  10  -2    0.72    0.66
  -4 -10   2   -0.47    0.59
  -4 -10  -2   -0.26    0.65
  -4  10   2   -0.15    0.70
   4  10  -2    0.67    0.48
   4 -10   2    1.36    0.58
  -4 -10  -2   -0.14    0.47
   4  10  -2    0.19    0.50
   4 -10   2    0.38    0.43
  -4  10   2    0.42    0.61
  -5  10  -2    1.57    0.69
  -5  10  -2    1.47    0.91
   5 -10  -2    1.03    0.74
   5 -10  -2    1.45    0.64
  -5 -10   2    1.31    0.69
  -5 -10   2    2.44    0.83
  -5 -10  -2    1.32    0.81
  -5  10   2    1.59    0.83
  -5  10   2    2.67    0.75
   5  10  -2    1.96    0.64
   5 -10   2    2.00    0.80
   5  10  -2    2.68    0.66
  -5 -10  -2    1.20    0.62
  -5 -10  -2    1.46    0.80
   5 -10   2    2.39    0.63
   6 -10  -2    2.83    0.83
  -6 -10   2    2.32    1.06
  -6  10  -2    2.96    0.91
  -6  10  -2    3.71    1.11
  -6 -10  -2    3.13    0.96
  -6  10   2    4.62    1.17
  -6  10   2    4.05    0.93
  -6 -10  -2    5.53    1.07
  -6 -10  -2    3.74    0.83
   6 -10   2    3.84    0.92
  -7  10  -2    2.21    1.18
   7 -10  -2    2.23    1.10
  -7 -10   2    2.26    1.32
  -7  10  -2   -0.32    1.30
  -7  10   2    0.15    1.01
  -7 -10  -2   -1.30    0.99
  -7 -10  -2    2.17    1.34
  -7 -10  -2   -1.19    1.03
  -7  10   2    1.36    1.48
   0 -10   3   42.81    2.35
   0 -10   3   43.89    2.37
   0  10   3   42.90    2.40
   0  10  -3   37.11    2.37
   0 -10  -3   38.03    2.35
  -1  10  -3   18.04    1.32
   1  10   3   19.58    1.33
  -1 -10   3   18.16    1.21
   1 -10  -3   17.70    1.25
   1 -10  -3   17.32    1.24
  -1 -10   3   19.83    1.28
  -1  10   3   19.48    1.32
  -1 -10  -3   18.62    1.25
   1  10  -3   17.69    1.26
   1 -10   3   19.21    1.28
   1 -10   3   17.60    1.27
  -2 -10   3   13.08    0.96
   2 -10  -3   11.93    1.00
  -2  10  -3   13.27    1.18
   2  10   3   11.85    1.15
  -2 -10   3   12.92    1.09
   2 -10  -3   13.48    1.05
  -2 -10   3   12.98    0.95
  -2 -10  -3   13.69    1.04
   2  10  -3   13.52    0.89
   2 -10   3   11.57    1.08
   2  10  -3   12.16    1.01
   2  10  -3   13.12    1.02
  -2  10   3   13.44    1.17
   3  10   3    4.28    0.74
  -3 -10   3    3.91    0.59
  -3 -10   3    4.21    0.66
  -3  10  -3    2.75    0.70
   3 -10  -3    3.23    0.58
   3 -10  -3    3.95    0.64
   3 -10   3    3.45    0.70
  -3  10   3    5.24    0.71
  -3 -10  -3    3.59    0.72
   3  10  -3    2.61    0.50
   3  10  -3    2.65    0.56
  -3 -10  -3    2.32    0.59
  -3  10   3    4.04    0.76
   4 -10  -3    5.94    0.85
  -4  10  -3    4.63    0.90
  -4 -10   3    6.77    0.85
   4 -10  -3    4.53    0.71
  -4 -10   3    6.89    0.78
  -4  10  -3    6.14    0.64
  -4 -10  -3    5.17    0.72
  -4 -10  -3    6.35    0.88
   4  10  -3    5.64    0.69
   4 -10   3    5.55    0.85
   4  10  -3    5.79    0.73
   4 -10   3    5.43    0.62
  -4  10   3    6.96    0.85
  -4  10   3    6.20    0.91
  -5 -10   3    2.85    0.82
  -5 -10   3    0.77    0.82
  -5  10  -3    2.59    0.70
   5 -10  -3    0.53    0.72
  -5  10  -3    1.54    0.97
  -5 -10  -3    1.98    0.99
   5  10  -3    1.11    0.67
  -5  10   3    2.26    1.02
  -5 -10  -3    1.73    0.90
  -5  10   3    0.57    0.81
  -5 -10  -3    0.35    0.73
   5 -10   3    1.83    0.71
   6 -10  -3    4.29    0.98
  -6  10  -3    6.23    1.02
  -6  10  -3    4.59    1.27
  -6 -10   3    8.16    1.15
  -6  10   3    7.41    1.33
  -6  10   3    6.09    1.07
  -6 -10  -3    6.03    1.26
  -6 -10  -3    6.15    1.23
   6 -10   3    5.89    1.09
  -6 -10  -3    4.73    1.23
  -7  10  -3    6.54    1.29
  -7  10  -3    5.75    1.66
  -7 -10   3    7.41    1.52
  -7  10   3    6.98    1.65
  -7 -10  -3    5.77    1.63
  -7 -10  -3    6.97    1.50
   0  10   4   39.73    2.48
   0  10  -4   42.85    2.44
   0 -10  -4   42.38    2.42
   0 -10  -4   41.26    2.40
   0 -10   4   40.50    2.43
   0 -10   4   36.37    2.40
   1 -10  -4   43.54    2.57
  -1 -10   4   42.51    2.55
  -1  10  -4   42.65    2.62
   1  10   4   44.08    2.64
  -1 -10   4   44.71    2.59
   1 -10  -4   42.88    2.58
  -1  10   4   44.53    2.63
   1  10  -4   44.02    2.57
  -1 -10  -4   43.73    2.58
   1 -10   4   43.43    2.58
   1 -10   4   43.24    2.59
  -2 -10   4   14.38    1.27
   2 -10  -4   14.04    1.22
  -2  10  -4   12.80    1.36
  -2 -10   4   12.62    1.04
  -2 -10   4   13.62    1.12
   2  10   4   13.81    1.38
   2 -10  -4   14.35    1.20
   2 -10   4   14.26    1.27
   2  10  -4   13.38    1.19
  -2  10   4   14.04    1.34
   2 -10   4   13.54    1.28
  -2 -10  -4   12.72    1.19
   2  10  -4   12.38    1.14
   2  10  -4   14.55    0.96
  -3 -10   4   10.12    1.28
  -3 -10   4   11.63    1.13
   3 -10  -4    8.96    1.15
  -3  10  -4   11.88    1.40
  -3 -10   4   11.36    1.05
  -3 -10  -4   10.68    1.22
   3  10  -4   11.41    1.09
   3  10  -4   12.32    1.00
  -3  10   4   12.71    1.32
  -4 -10   4    4.33    0.82
  -4 -10   4    5.22    0.91
   4 -10  -4    4.00    0.80
  -4  10  -4    3.37    1.02
   4  10  -4    3.77    0.70
  -4 -10  -4    4.00    1.09
  -4  10   4    3.21    1.04
  -4  10   4    5.17    0.93
  -4 -10  -4    4.55    1.01
   5 -10  -4    2.85    0.90
  -5 -10   4    4.50    1.07
  -5 -10   4    2.44    0.98
  -5  10  -4    2.59    0.79
  -5  10  -4    3.94    1.17
  -5  10   4    3.20    1.19
  -5 -10  -4    2.36    1.10
   5  10  -4    3.26    0.85
  -5 -10  -4    2.11    1.14
  -5  10   4    3.02    1.00
  -6  10  -4    2.56    1.01
  -6  10  -4    2.26    1.52
   6 -10  -4    4.99    1.14
  -6 -10   4    2.64    1.22
  -6  10   4    0.27    1.09
  -6 -10  -4    2.84    1.38
  -6 -10  -4    5.52    1.43
  -6  10   4    2.52    1.47
   0  10  -5   14.66    1.52
   0 -10   5   14.92    1.46
   0 -10  -5   13.61    1.10
   0 -10   5   14.44    1.46
   0  10   5   17.16    1.58
  -1  10  -5   14.09    1.53
  -1 -10   5   10.99    1.32
  -1 -10   5   11.45    1.45
   1  10   5   11.02    1.52
   1 -10  -5   14.96    1.35
   1 -10  -5   14.16    1.14
   1 -10   5   10.61    1.44
  -1  10   5   11.61    1.50
   1  10  -5   13.43    1.40
   1 -10   5   13.19    1.38
   2 -10  -5    4.89    0.85
  -2 -10   5    6.91    0.72
   2 -10  -5    5.35    0.79
  -2  10  -5    3.55    1.00
  -2 -10   5    5.94    0.82
  -2 -10   5    4.50    0.96
   2 -10   5    6.79    0.94
   2  10  -5    5.10    0.61
   2  10  -5    4.76    0.87
  -2  10   5    5.33    0.94
  -3  10  -5    1.12    1.02
   3 -10  -5    2.91    0.92
  -3 -10   5    2.81    0.97
  -3 -10   5    2.89    0.82
  -3 -10  -5    2.43    1.12
   3 -10   5    2.76    0.91
   3  10  -5    2.13    0.64
  -3  10   5    3.06    0.98
   3  10  -5    3.21    0.76
   3  10  -5    3.70    0.83
   4 -10  -5    1.52    0.95
  -4 -10   5    1.28    0.91
  -4 -10   5    2.38    1.05
  -4  10  -5    0.24    1.13
  -4 -10  -5    2.32    1.29
  -4  10   5    2.00    1.07
  -4 -10  -5    1.25    1.17
   4 -10   5    2.21    0.99
   4  10  -5    1.86    0.76
  -5  10  -5    3.26    1.52
   5 -10  -5    0.87    1.12
  -5 -10   5    3.56    1.19
  -5 -10  -5    0.05    1.35
  -5  10   5    0.98    1.46
  -5 -10  -5    2.55    1.49
  -5  10   5    3.86    1.26
  -6 -10   5    0.54    1.42
  -6  10  -5    1.70    1.69
  -6  10   5    2.98    1.82
  -6  10   5    1.85    1.31
  -6 -10  -5    0.96    1.61
  -6 -10  -5    3.50    1.81
   0 -10   6   10.41    1.23
   0  10  -6   11.48    1.36
   0 -10  -6    8.64    1.15
   0  10   6   11.69    1.40
   1 -10  -6    3.98    0.80
  -1  10  -6    3.76    1.10
  -1 -10   6    5.23    1.16
   1 -10   6    4.48    1.08
   1  10  -6    3.93    1.12
  -1  10   6    5.78    1.20
   2 -10  -6    1.19    0.96
  -2 -10   6    2.21    1.10
  -2  10  -6    1.18    1.28
   2  10  -6    1.58    0.66
  -2 -10  -6    2.43    1.29
   2  10  -6    0.51    1.04
  -2  10   6    0.89    1.20
   2  10  -6    1.84    1.04
   2 -10   6    1.98    1.06
  -3 -10   6    2.25    1.27
  -3 -10   6    0.26    0.83
  -3  10  -6    1.65    1.40
   3  10  -6    1.87    0.90
   3 -10   6    3.14    1.15
   3  10  -6    2.99    1.05
  -3  10   6    2.37    1.25
   3  10  -6    1.14    1.05
  -3 -10  -6    2.13    1.48
  -4  10  -6    2.39    1.57
  -4 -10   6   -0.61    1.12
  -4 -10   6    0.30    1.26
  -4 -10  -6    3.02    1.44
   4 -10   6    2.06    1.30
  -4  10   6    2.79    1.38
  -4 -10  -6    0.17    1.60
   0  10  -7    1.84    1.42
   0 -10   7   -0.33    1.37
   0 -10  -7    1.81    1.55
  -1  10  -7    2.28    1.53
  -1 -10   7    2.89    1.39
   1  10  -7    0.96    1.39
  -1 -10  -7    1.90    1.65
   1 -10   7    3.95    1.36
  -2 -10   7    3.75    1.44
  -2  10  -7    2.94    1.48
  -2 -10  -7   -0.97    1.72
   2 -10   7    0.11    1.41
   2  10  -7    0.85    1.37
   0 -11   0    0.21    0.29
   0  11   0    0.60    0.34
  -1  11   0    9.77    0.81
   1 -11   0    9.80    0.75
  -1 -11   0    9.91    0.72
   1  11   0   10.72    0.79
   1 -11   0    8.77    0.69
  -2 -11   0   29.11    1.65
   2 -11   0   28.69    1.69
  -2 -11   0   28.25    1.64
   2 -11   0   28.20    1.64
  -2 -11   0   28.12    1.69
   2  11   0   28.36    1.68
  -2  11   0   28.66    1.74
  -3 -11   0  136.04    7.38
   3 -11   0  142.05    7.41
  -3  11   0  136.91    7.41
  -3 -11   0  134.21    7.43
   3 -11   0  136.27    7.43
   3  11   0  137.79    7.40
  -3  11   0  134.75    7.44
  -3 -11   0  139.06    7.39
  -4 -11   0   12.62    1.15
  -4 -11   0   11.96    1.00
  -4  11   0   11.59    1.13
   4 -11   0   11.64    1.03
   4 -11   0   12.01    1.08
  -4  11   0   14.05    1.21
   4  11   0   12.29    0.99
  -4 -11   0   11.30    0.89
  -5 -11   0   28.33    2.00
  -5  11   0   28.78    1.98
   5 -11   0   30.33    1.95
  -5 -11   0   28.52    1.84
   5 -11   0   27.27    1.89
   5  11   0   30.23    1.81
  -5  11   0   31.07    2.01
  -6 -11   0   -0.37    0.92
  -6  11   0    0.36    0.90
   6 -11   0   -0.03    0.82
   6 -11   0   -0.22    0.90
  -6  11   0    0.28    0.88
   6  11   0    0.48    0.69
  -7 -11   0    0.42    1.24
   7 -11   0    3.50    1.89
   7  11   0    0.90    1.03
  -7  11   0    0.14    1.12
  -7  11   0    0.29    1.15
  -8 -11   0    3.21    1.61
  -8  11   0   -1.77    1.40
  -8  11   0   -1.02    1.51
   0 -11   1   -0.02    0.30
   0 -11  -1    0.23    0.29
   0  11   1    0.13    0.36
   0  11  -1    0.26    0.41
  -1  11  -1   35.52    1.82
  -1 -11   1   27.63    1.75
   1  11   1   28.81    1.79
   1 -11  -1   35.31    1.78
  -1 -11   1   28.12    1.76
  -1 -11   1   27.78    1.73
   1 -11   1   27.95    1.69
   1 -11   1   29.99    1.78
   1  11  -1   37.09    1.79
  -1  11   1   27.47    1.80
   2 -11  -1    8.97    0.78
  -2  11  -1    9.30    0.91
   2 -11  -1    9.05    0.76
  -2 -11   1    9.06    0.79
   2  11   1    9.24    0.84
  -2 -11   1    9.56    0.72
  -2 -11   1    9.32    0.81
   2 -11   1    8.29    0.66
  -2 -11  -1    9.93    0.72
  -2  11   1    9.02    0.87
  -2 -11  -1   10.85    0.76
   2  11  -1    9.93    0.77
   2 -11   1    9.11    0.83
   3  11   1   74.51    4.05
  -3  11  -1   73.41    4.02
   3 -11  -1   74.27    4.05
   3 -11  -1   74.95    4.06
  -3  11  -1   73.16    4.10
  -3 -11   1   73.57    4.04
  -3 -11   1   74.21    4.05
  -3 -11   1   73.11    3.99
  -3 -11  -1   72.48    4.08
   3  11  -1   71.93    4.00
  -3 -11  -1   73.18    3.99
   3 -11   1   74.36    4.00
  -3  11   1   72.06    4.07
   3 -11   1   73.18    4.07
  -3  11   1   71.45    4.07
  -3 -11  -1   74.17    4.03
  -4 -11   1   14.93    1.20
   4  11   1   15.01    1.22
   4 -11  -1   14.36    1.19
  -4  11  -1   16.40    1.37
  -4  11  -1   15.24    1.20
  -4 -11   1   15.29    1.26
   4 -11  -1   13.44    1.19
  -4  11   1   16.09    1.32
   4  11  -1   15.97    1.19
   4 -11   1   14.06    1.13
  -4 -11  -1   16.72    1.07
  -4  11   1   15.95    1.29
   4 -11   1   13.06    1.23
  -4 -11  -1   16.63    1.11
  -4 -11  -1   16.57    1.32
   4  11  -1   16.74    1.13
   5 -11  -1   19.80    1.49
   5 -11  -1   21.10    1.55
  -5  11  -1   20.26    1.67
  -5 -11   1   17.82    1.45
  -5 -11   1   19.71    1.62
  -5  11  -1   20.16    1.51
  -5  11   1   17.75    1.64
  -5  11   1   18.38    1.55
   5 -11   1   19.64    1.44
  -5 -11  -1   18.90    1.35
   5  11  -1   17.16    1.53
   5  11  -1   19.52    1.40
  -5 -11  -1   16.83    1.61
   5 -11   1   17.08    1.55
   6 -11  -1    4.57    0.91
  -6  11  -1    5.16    0.98
  -6  11  -1    3.29    1.04
  -6 -11   1    4.64    1.07
  -6 -11  -1    4.03    0.88
  -6 -11  -1    4.62    1.06
  -6 -11  -1    3.23    0.77
   6  11  -1    4.07    0.82
  -6  11   1    2.82    1.05
   6 -11   1    4.32    0.92
   6 -11   1    4.33    0.98
  -6  11   1    5.19    0.95
  -7 -11   1   -0.58    1.27
  -7  11  -1    0.12    1.25
   7 -11  -1    2.41    1.10
  -7  11  -1   -0.88    1.27
   7  11   1    0.32    0.83
  -7 -11  -1   -0.21    0.89
  -7 -11  -1    1.32    1.28
  -7  11   1    2.50    1.11
  -7  11   1    0.64    1.26
  -8  11  -1   -0.33    1.58
  -8  11  -1    0.92    1.56
  -8 -11   1    0.77    1.67
  -8  11   1    1.13    1.69
  -8 -11  -1    1.47    1.75
   0 -11  -2    0.20    0.34
   0  11  -2   -0.69    0.43
   0  11   2    0.47    0.43
   0 -11   2    0.00    0.35
   1 -11  -2   55.22    3.08
   1  11   2   55.30    3.11
  -1 -11   2   56.64    3.02
  -1 -11   2   54.35    3.08
   1 -11  -2   52.48    3.08
  -1 -11   2   55.23    3.07
  -1  11  -2   55.36    3.12
  -1 -11  -2   56.46    3.09
   1 -11   2   55.89    3.10
  -1  11   2   56.44    3.12
   1  11  -2   55.10    3.09
   2  11   2   10.98    0.99
  -2  11  -2   11.33    1.03
   2 -11  -2   12.06    0.90
   2 -11  -2   10.82    0.91
  -2 -11   2   10.82    0.94
  -2 -11   2   10.82    0.86
  -2 -11   2   10.69    0.83
  -2  11   2    9.99    1.00
  -2 -11  -2   12.68    0.89
   2 -11   2    8.99    0.94
   2  11  -2   12.16    0.90
  -3  11  -2   56.60    3.34
   3 -11  -2   53.62    3.26
   3 -11  -2   54.31    3.27
  -3  11  -2   55.84    3.19
  -3 -11   2   61.09    3.19
  -3 -11   2   62.61    3.26
  -3 -11   2   64.05    3.29
   3  11   2   64.31    3.30
   3  11  -2   54.25    3.23
   3  11  -2   51.40    3.24
  -3 -11  -2   56.13    3.26
  -3  11   2   62.12    3.32
   3 -11   2   59.30    3.31
  -3 -11  -2   53.28    3.31
  -3  11   2   63.32    3.33
   3  11  -2   53.63    3.20
   3 -11   2   62.54    3.18
   4 -11  -2   10.06    1.11
   4  11   2   12.30    1.25
  -4  11  -2   11.95    1.32
  -4  11  -2   12.21    1.05
  -4 -11   2   12.84    1.19
   4 -11  -2   12.24    1.18
  -4 -11   2   15.15    1.18
   4 -11   2   11.34    1.18
  -4 -11  -2    9.71    1.29
   4  11  -2   11.35    1.07
  -4  11   2   12.87    1.23
   4 -11   2   12.61    1.00
  -4 -11  -2   11.71    1.06
   4  11  -2   11.63    1.07
  -4  11   2   11.89    1.30
  -5  11  -2   23.81    1.95
  -5 -11   2   27.18    1.86
  -5  11  -2   24.25    1.74
  -5 -11   2   24.67    1.77
   5 -11  -2   24.41    1.75
  -5 -11  -2   23.18    1.71
  -5  11   2   25.10    1.86
   5 -11   2   24.25    1.68
   5 -11   2   25.24    1.87
   5  11  -2   22.26    1.78
  -5 -11  -2   22.91    1.92
  -5  11   2   27.30    1.99
  -5 -11  -2   24.56    1.90
   5  11  -2   25.88    1.74
   6 -11  -2    2.01    0.88
  -6  11  -2    1.32    1.05
  -6  11  -2    2.69    0.94
  -6 -11   2    2.24    0.99
  -6  11   2    2.22    0.95
  -6  11   2    2.52    1.17
  -6 -11  -2    0.94    1.00
  -6 -11  -2    3.81    1.10
  -6 -11  -2    1.55    0.87
   6 -11   2    2.23    0.95
   7 -11  -2    2.18    1.16
  -7  11  -2    0.71    1.19
  -7 -11   2   -0.54    1.33
  -7  11  -2    0.05    1.35
  -7  11   2    0.53    1.44
  -7 -11  -2   -0.31    1.08
  -7 -11  -2   -2.38    1.34
  -7  11   2    0.86    1.14
  -7 -11  -2    0.61    1.16
   0 -11   3   -0.27    0.52
   0  11   3    0.33    0.51
   0 -11  -3   -0.21    0.45
   0  11  -3   -0.41    0.54
   0 -11   3   -0.11    0.43
  -1 -11   3    8.72    0.96
   1  11   3   10.09    1.00
  -1 -11   3   10.25    0.87
   1 -11  -3    9.51    0.90
   1 -11  -3    9.73    0.91
  -1  11  -3    8.71    1.04
  -1 -11  -3    9.92    0.89
  -1  11   3    9.20    1.04
   1  11  -3    8.37    0.95
   1 -11   3   10.31    0.94
  -2 -11   3   18.53    1.21
   2 -11  -3   17.15    1.27
  -2  11  -3   17.66    1.41
  -2 -11   3   17.15    1.22
   2  11   3   18.64    1.41
   2 -11  -3   19.39    1.33
  -2 -11   3   19.03    1.36
   2  11  -3   19.05    1.31
  -2 -11  -3   20.03    1.32
   2  11  -3   19.15    1.17
   2 -11   3   17.27    1.35
  -2  11   3   19.79    1.41
   3 -11  -3   32.44    1.90
  -3 -11   3   27.73    1.92
   3 -11  -3   31.01    1.87
   3  11   3   27.04    1.99
  -3 -11   3   24.87    1.75
  -3  11  -3   32.88    2.02
  -3 -11   3   26.86    1.84
  -3  11   3   26.75    1.96
  -3 -11  -3   31.89    2.01
   3  11  -3   33.70    1.81
   3  11  -3   33.51    1.81
   3  11  -3   32.20    1.88
  -3 -11  -3   32.42    1.90
   3 -11   3   24.47    1.95
   4 -11  -3    3.98    0.71
  -4  11  -3    3.41    0.89
  -4  11  -3    4.23    0.62
  -4 -11   3    6.36    0.78
  -4 -11   3    5.43    0.80
  -4  11   3    6.21    0.86
   4 -11   3    3.79    0.97
  -4  11   3    4.93    0.94
  -4 -11  -3    3.90    0.89
   4  11  -3    4.34    0.67
  -4 -11  -3    4.19    0.73
   4 -11   3    5.54    0.61
   4  11  -3    3.84    0.72
  -5 -11   3   13.70    1.47
  -5  11  -3   11.81    1.25
   5 -11  -3   10.30    1.36
  -5 -11   3   13.10    1.49
  -5  11  -3   11.63    1.34
   5 -11   3   11.96    1.29
  -5 -11  -3   10.93    1.38
  -5  11   3   12.52    1.21
   5  11  -3   10.86    1.34
  -5  11   3   11.77    1.34
  -5 -11  -3   13.68    1.62
  -5 -11  -3   13.21    1.30
  -6  11  -3    0.04    0.93
   6 -11  -3   -1.14    0.91
  -6 -11   3    1.10    1.11
  -6  11  -3    1.75    1.31
  -6 -11  -3   -0.53    1.21
  -6 -11  -3   -0.82    1.17
  -6  11   3    0.69    1.26
   6 -11   3   -1.26    0.93
  -6  11   3    0.15    1.02
  -7  11  -3    3.46    1.24
  -7 -11   3    2.24    1.47
  -7  11  -3    2.94    1.64
  -7 -11  -3    2.69    1.49
  -7  11   3    4.76    1.59
  -7 -11  -3    2.61    1.53
  -7  11   3    0.22    1.20
   0 -11   4   -0.45    0.62
   0 -11   4    0.32    0.55
   0 -11  -4    0.27    0.51
   0  11  -4    0.19    0.67
   0  11   4    0.27    0.64
   0 -11  -4    0.30    0.53
  -1  11  -4    8.54    0.93
   1 -11  -4    8.51    1.06
  -1 -11   4    8.61    1.04
   1  11   4   10.17    1.18
  -1 -11   4    9.71    1.12
   1 -11  -4    9.14    1.07
   1 -11   4    8.83    1.13
   1 -11   4   10.04    1.14
  -1 -11  -4    9.45    1.09
   1  11  -4    9.58    0.92
  -1  11   4   11.54    1.21
   2  11   4   17.73    1.50
  -2 -11   4   15.95    1.43
   2 -11  -4   16.68    1.37
  -2 -11   4   14.97    1.25
   2 -11  -4   17.30    1.37
  -2 -11   4   15.64    1.16
  -2  11  -4   16.33    1.52
   2  11  -4   14.84    1.08
  -2 -11  -4   15.48    1.33
  -2  11   4   17.93    1.47
   2  11  -4   16.95    1.35
   2 -11   4   15.70    1.43
   2 -11   4   18.34    1.41
   3  11   4   45.35    2.80
  -3 -11   4   45.11    2.67
  -3 -11   4   42.69    2.51
   3 -11  -4   40.80    2.61
  -3  11  -4   43.10    2.74
  -3 -11   4   44.43    2.55
  -3  11   4   46.88    2.70
   3  11  -4   41.08    2.54
   3  11  -4   40.07    2.50
  -4 -11   4    6.14    0.89
  -4 -11   4    4.81    0.93
  -4  11  -4    4.83    1.07
   4 -11  -4    6.25    0.89
  -4  11   4    5.56    0.99
  -4 -11  -4    5.97    1.12
  -4 -11  -4    6.83    1.21
   4  11  -4    5.63    0.79
  -5 -11   4   13.37    1.69
   5 -11  -4   13.55    1.64
  -5  11  -4   12.11    1.33
  -5  11  -4   12.26    1.45
  -5 -11   4   14.63    1.69
  -5 -11  -4   10.90    1.40
  -5  11   4   15.15    1.75
  -5  11   4   13.96    1.51
   5  11  -4   11.28    1.50
  -5 -11  -4   12.56    1.49
  -6 -11   4    1.57    1.25
  -6  11  -4   -0.52    1.39
  -6  11  -4    0.01    0.99
   6 -11  -4    1.62    1.18
  -6 -11  -4    1.25    1.43
  -6 -11  -4   -1.77    1.35
  -6  11   4   -0.40    1.14
  -6  11   4    1.32    1.50
   0  11   5   -0.72    0.92
   0 -11  -5   -0.58    0.50
   0 -11   5   -0.87    0.79
   0  11  -5   -0.19    0.85
   0 -11   5   -0.21    0.76
  -1 -11   5    1.63    0.89
   1 -11  -5    3.47    0.66
  -1 -11   5    1.87    0.78
  -1  11  -5    1.82    0.93
   1  11   5    3.04    0.97
   1  11  -5    2.29    0.85
   1 -11   5    3.18    0.85
  -1  11   5    1.54    0.89
  -2 -11   5    3.13    0.81
  -2  11  -5    1.92    0.95
  -2 -11   5    4.46    0.90
   2  11   5    4.19    1.03
  -2  11   5    3.30    0.97
   2  11  -5    1.73    0.85
   2  11  -5    3.41    0.53
   2 -11   5    3.57    0.92
  -3 -11   5    8.24    0.97
  -3  11  -5    9.51    1.33
  -3 -11   5    8.19    1.20
   3 -11   5    8.97    1.13
  -3  11   5    8.95    1.19
   3  11  -5    8.38    1.08
   3  11  -5   10.31    1.06
  -4 -11   5    2.96    1.14
  -4  11  -5    0.08    1.21
  -4 -11   5    1.93    0.92
   4 -11   5    3.28    1.06
  -4 -11  -5    0.22    1.30
  -4  11   5    2.83    1.14
  -4 -11  -5    1.86    1.25
   4  11  -5    2.13    0.81
  -5 -11   5    3.09    1.35
  -5  11  -5    7.07    1.55
  -5 -11   5    5.51    1.23
  -5 -11  -5    3.21    1.51
  -5  11   5    5.96    1.31
  -5 -11  -5    3.78    1.59
   0  11  -6   -0.64    1.12
   0  11   6    0.44    1.14
   0 -11   6    0.00    1.03
   0 -11  -6   -0.32    0.68
  -1 -11   6    2.30    1.12
  -1  11  -6    1.85    1.19
   1 -11  -6    1.13    0.80
   1 -11   6    1.64    1.07
   1  11  -6    0.46    1.10
  -1  11   6    3.14    1.26
  -2 -11   6    0.67    1.10
  -2  11  -6    0.07    1.27
   2  11  -6    1.13    1.08
  -2 -11  -6    0.85    1.31
   2 -11   6    2.62    1.11
  -2  11   6    2.04    1.22
  -3  11  -6    6.80    1.53
  -3 -11   6    6.09    1.36
  -3 -11  -6    5.75    1.55
   3 -11   6    6.03    1.29
  -3  11   6    4.88    1.37
   3  11  -6    7.57    1.22
  -4 -11   6   -1.03    1.13
  -4 -11   6    1.21    1.31
  -4  11  -6    2.09    1.52
  -4 -11  -6    1.84    1.57
  -4  11   6    2.23    1.53
   4 -11   6    0.96    1.33
  -4 -11  -6    3.63    1.52
   0 -11   7   -1.91    1.45
   0  11  -7   -0.14    1.55
   0 -11  -7   -0.70    1.57
  -1  11  -7   -1.38    1.49
  -1 -11   7   -0.31    1.39
   1 -11   7   -0.26    1.37
  -1 -11  -7   -0.28    1.75
   1  11  -7   -0.36    1.44
  -2 -11   7    0.39    1.42
  -2  11  -7   -1.79    1.60
  -2 -11  -7    0.06    1.86
   2  11  -7    0.53    1.45
   2 -11   7   -0.10    1.47
   0  12   0   98.41    5.51
   0 -12   0  104.44    5.51
   1 -12   0  159.90    8.49
  -1  12   0  153.36    8.50
  -1 -12   0  159.07    8.47
   1 -12   0  159.13    8.46
   1  12   0  155.76    8.48
   2 -12   0    0.18    0.32
  -2  12   0    0.15    0.49
   2 -12   0   -0.12    0.35
  -2 -12   0   -0.02    0.31
   2  12   0    0.06    0.41
  -2 -12   0    0.08    0.37
  -2 -12   0   -0.03    0.44
   3  12   0    4.17    0.56
  -3 -12   0    4.56    0.62
  -3 -12   0    4.07    0.53
  -3 -12   0    5.14    0.60
  -3  12   0    4.06    0.58
   3 -12   0    3.97    0.51
  -3  12   0    4.45    0.65
   3 -12   0    3.77    0.54
  -4  12   0    0.80    0.64
  -4 -12   0   -0.73    0.62
   4  12   0    0.58    0.51
  -4 -12   0    0.27    0.38
   4 -12   0    0.13    0.57
   4 -12   0    0.33    0.50
  -4 -12   0   -0.06    0.50
  -4  12   0    0.57    0.63
  -5 -12   0   21.45    1.71
  -5  12   0   20.46    1.70
  -5 -12   0   22.22    1.50
   5  12   0   22.13    1.50
  -5  12   0   20.83    1.73
   5 -12   0   19.89    1.64
   5 -12   0   19.16    1.57
  -5 -12   0   20.33    1.37
  -6 -12   0    9.20    1.19
   6 -12   0    7.32    1.08
  -6  12   0   10.09    1.16
  -6  12   0    8.55    1.17
   6  12   0   10.61    1.27
  -7  12   0    8.93    1.42
  -7 -12   0    8.87    1.52
  -7  12   0    8.07    1.38
   7  12   0    8.40    1.19
   0  12  -1   10.46    0.89
   0  12   1   10.39    0.87
   0 -12  -1    9.59    0.79
   0 -12   1   10.34    0.80
   1 -12  -1  152.33    8.37
  -1 -12   1  151.09    8.33
   1 -12  -1  157.91    8.35
  -1 -12   1  158.72    8.36
   1  12   1  152.49    8.37
  -1 -12   1  154.14    8.35
  -1  12  -1  156.11    8.38
   1  12  -1  155.59    8.36
   1 -12   1  153.35    8.31
  -1  12   1  152.84    8.38
   1 -12   1  159.70    8.38
  -1 -12  -1  157.28    8.36
  -2 -12   1    2.24    0.46
  -2 -12   1    2.83    0.50
   2 -12  -1    2.97    0.45
  -2 -12   1    2.98    0.41
   2  12   1    3.56    0.55
  -2  12  -1    2.52    0.59
   2 -12  -1    3.00    0.44
   2  12  -1    2.47    0.45
  -2 -12  -1    3.07    0.41
   2 -12   1    2.79    0.50
   2 -12   1    2.95    0.36
  -2  12   1    3.09    0.57
  -2 -12  -1    3.15    0.46
   3  12   1   45.29    2.64
  -3 -12   1   46.13    2.65
  -3 -12   1   45.96    2.57
  -3  12  -1   46.68    2.60
   3 -12  -1   45.39    2.63
  -3 -12   1   46.94    2.64
   3 -12  -1   46.64    2.65
  -3  12  -1   46.05    2.71
  -3 -12  -1   46.54    2.68
   3 -12   1   45.37    2.57
  -3  12   1   44.98    2.67
   3 -12   1   45.77    2.67
  -3  12   1   45.67    2.69
   3  12  -1   46.11    2.59
  -3 -12  -1   48.50    2.62
  -3 -12  -1   45.35    2.57
   4  12   1    0.72    0.60
   4 -12  -1    1.57    0.56
  -4  12  -1    1.98    0.71
  -4 -12   1    1.48    0.66
  -4  12  -1    2.08    0.60
   4 -12  -1    1.12    0.57
  -4 -12   1    1.56    0.60
  -4  12   1    1.72    0.67
  -4 -12  -1    2.50    0.54
  -4 -12  -1    2.64    0.72
   4  12  -1    2.33    0.56
   4 -12   1    0.89    0.49
   4  12  -1    1.51    0.50
  -4  12   1    1.10    0.69
   4 -12   1    1.18    0.61
  -4 -12  -1    2.43    0.48
  -5 -12   1    0.55    0.68
   5 -12  -1    0.65    0.70
  -5  12  -1    1.16    0.90
  -5  12  -1    0.56    0.71
   5 -12  -1    0.52    0.69
  -5 -12   1    0.22    0.83
  -5  12   1    1.79    0.83
  -5  12   1    1.47    0.81
   5 -12   1    1.05    0.70
  -5 -12  -1    0.94    0.77
   5 -12   1    2.28    0.67
   5  12  -1    1.23    0.62
   5  12  -1    0.57    0.68
  -5 -12  -1    0.73    0.58
   6 -12  -1    3.08    0.92
  -6 -12   1    2.90    1.03
  -6  12  -1    2.43    1.03
  -6  12  -1    2.84    0.98
  -6 -12  -1    2.22    0.89
  -6  12   1    3.90    0.97
  -6 -12  -1    2.11    1.03
   6 -12   1    3.17    0.92
  -6 -12  -1    0.14    0.72
  -6  12   1    3.29    1.10
   6  12  -1    2.63    0.80
  -7  12  -1    3.97    1.27
  -7  12  -1    2.64    1.30
  -7 -12   1    2.58    1.38
  -7 -12  -1    2.75    1.38
  -7 -12  -1   -0.75    0.90
  -7  12   1    2.26    1.37
  -7  12   1    2.98    1.21
   0 -12   2    3.86    0.52
   0  12  -2    4.27    0.59
   0  12   2    3.50    0.56
   0 -12  -2    3.64    0.52
   1  12   2   94.47    5.29
  -1  12  -2   98.07    5.30
   1 -12  -2   96.71    5.26
  -1 -12   2   94.90    5.20
  -1 -12   2   95.40    5.25
  -1 -12   2   94.24    5.26
  -1  12   2   92.86    5.28
   1  12  -2  100.16    5.27
  -1 -12  -2  102.71    5.28
   1 -12   2   94.90    5.28
  -2 -12   2    0.98    0.39
  -2 -12   2   -0.05    0.41
  -2  12  -2    0.20    0.54
   2 -12  -2    0.83    0.46
   2  12   2    0.60    0.52
   2 -12  -2    1.02    0.44
  -2 -12   2    0.79    0.47
  -2 -12  -2    0.53    0.42
   2 -12   2   -0.08    0.48
  -2  12   2    0.31    0.51
   2  12  -2    0.01    0.45
  -3 -12   2   17.70    1.16
  -3  12  -2   13.45    1.02
   3 -12  -2   12.10    1.13
   3 -12  -2   12.26    1.11
  -3 -12   2   15.79    1.00
  -3  12  -2   13.54    1.29
  -3 -12   2   17.41    1.22
  -3 -12  -2   11.58    1.10
   3 -12   2   17.09    0.97
   3  12  -2   11.47    1.04
   3 -12   2   15.60    1.19
  -3  12   2   18.77    1.31
   3  12  -2   12.10    1.06
  -3 -12  -2   12.75    1.28
  -4  12  -2    5.41    0.91
  -4  12  -2    5.29    0.67
  -4 -12   2    5.44    0.78
   4 -12  -2    4.52    0.73
   4 -12  -2    5.27    0.74
   4  12   2    4.85    0.79
  -4 -12   2    6.46    0.81
   4 -12   2    5.24    0.60
  -4 -12  -2    5.48    0.71
  -4 -12  -2    4.14    0.88
  -4  12   2    5.04    0.80
   4 -12   2    3.21    0.76
   4  12  -2    5.14    0.70
  -4  12   2    4.99    0.85
   4  12  -2    5.32    0.66
  -5 -12   2   14.66    1.41
  -5  12  -2   13.44    1.61
  -5  12  -2   13.19    1.32
  -5 -12   2   15.99    1.51
   5 -12  -2   10.65    1.39
  -5 -12  -2   13.50    1.33
  -5 -12  -2   12.00    1.56
   5  12  -2   11.73    1.34
   5  12  -2   13.25    1.39
  -5  12   2   13.46    1.65
  -5  12   2   13.96    1.52
   5 -12   2   13.04    1.27
   6 -12  -2    1.35    0.93
  -6 -12   2    1.33    0.99
  -6  12  -2    0.12    1.11
  -6  12  -2    1.00    0.94
  -6 -12  -2   -0.10    1.00
  -6  12   2    1.14    1.18
  -6 -12  -2    1.53    0.98
  -6 -12  -2    1.24    1.08
   6 -12   2    0.83    0.97
  -6  12   2    1.30    1.00
  -7 -12   2    8.42    1.59
   7 -12  -2   10.64    1.48
  -7  12  -2   10.24    1.67
  -7  12  -2   11.07    1.47
  -7  12   2   11.15    1.70
  -7  12   2   11.33    1.47
  -7 -12  -2    9.72    1.58
   0 -12  -3    5.04    0.63
   0  12   3    4.73    0.69
   0 -12   3    4.97    0.66
   0  12  -3    4.47    0.70
   0 -12   3    5.17    0.62
  -1 -12   3  118.63    6.41
   1 -12  -3  121.25    6.42
  -1 -12   3  113.59    6.38
   1  12   3  117.84    6.44
  -1  12  -3  121.20    6.44
   1 -12  -3  120.15    6.41
   1  12  -3  118.78    6.40
   1 -12   3  108.79    6.41
  -1 -12  -3  118.72    6.42
  -1  12   3  116.14    6.44
   2 -12  -3    5.45    0.70
  -2 -12   3    6.96    0.77
  -2 -12   3    6.68    0.76
   2 -12  -3    6.56    0.86
   2  12   3    6.45    0.87
  -2  12  -3    7.02    0.85
  -2 -12   3    7.19    0.79
   2 -12   3    5.84    0.72
  -2 -12  -3    7.83    0.92
   2  12  -3    7.12    0.92
  -2  12   3    6.67    0.79
   2  12  -3    6.61    0.68
   3  12   3   10.85    1.26
  -3 -12   3   12.87    1.04
  -3 -12   3   12.42    1.17
  -3  12  -3    8.23    1.05
   3 -12  -3    8.77    1.05
   3 -12  -3    9.60    1.08
  -3 -12   3    9.30    0.91
  -3  12   3   11.78    1.28
  -3 -12  -3   10.25    1.08
  -3 -12  -3   10.47    1.30
   3  12  -3   10.67    0.98
   3  12  -3    9.22    0.93
   3  12  -3    8.46    0.87
   3 -12   3    8.90    1.19
   4 -12  -3   -0.09    0.70
  -4  12  -3    0.20    0.54
  -4 -12   3    0.31    0.76
  -4 -12   3    1.12    0.69
  -4  12  -3    0.72    0.90
   4  12   3    0.21    0.84
  -4  12   3    0.82    0.79
   4 -12   3    0.71    0.51
   4  12  -3    0.52    0.61
  -4  12   3    0.46    0.91
  -4 -12  -3    0.83    0.82
  -4 -12  -3    0.13    0.66
   5 -12  -3    1.53    0.83
  -5 -12   3    2.97    0.91
  -5  12  -3    3.80    0.78
  -5 -12   3    1.39    0.89
  -5  12  -3    4.06    1.20
   5  12  -3    3.62    0.84
  -5 -12  -3    2.40    1.08
  -5 -12  -3    2.34    0.91
  -5  12   3    1.78    0.97
   5 -12   3   -0.24    0.68
  -5  12   3    2.83    1.12
  -5 -12  -3    2.22    1.02
  -6 -12   3    0.96    1.16
   6 -12  -3   -2.15    0.98
  -6  12  -3    0.09    0.99
  -6  12  -3    1.89    1.28
  -6 -12  -3   -0.40    1.23
  -6  12   3    0.53    1.13
  -6  12   3    0.36    1.27
  -6 -12  -3   -0.57    1.23
   6 -12   3   -0.52    1.00
  -7  12  -3    0.98    1.63
  -7  12  -3    1.03    1.30
  -7 -12   3   -0.36    1.45
  -7 -12  -3    0.25    1.54
  -7  12   3    2.42    1.64
  -7 -12  -3    2.02    1.51
  -7  12   3   -0.24    1.31
   0 -12   4    2.95    0.74
   0 -12  -4    2.88    0.64
   0  12   4    2.04    0.73
   0 -12   4    2.34    0.66
   0  12  -4    2.57    0.78
   0 -12  -4    2.22    0.66
   1  12   4   45.38    2.73
  -1  12  -4   44.13    2.74
  -1 -12   4   43.83    2.65
   1 -12  -4   42.73    2.68
  -1 -12   4   45.11    2.69
   1 -12  -4   44.61    2.68
   1  12  -4   44.47    2.69
  -1 -12  -4   42.31    2.67
   1 -12   4   46.85    2.71
  -1  12   4   47.51    2.75
   1 -12   4   44.83    2.72
   2  12   4    3.16    0.82
  -2 -12   4    2.70    0.79
  -2  12  -4    2.12    0.86
  -2 -12   4    2.52    0.65
  -2 -12   4    2.62    0.54
   2 -12  -4    1.60    0.70
   2  12  -4    3.05    0.46
   2  12  -4    2.57    0.71
   2 -12   4    2.75    0.81
   2 -12   4    3.29    0.78
  -2  12   4    2.38    0.80
  -2 -12  -4    1.85    0.74
   3  12   4    1.27    0.89
  -3 -12   4    1.90    0.65
  -3 -12   4    1.78    0.63
  -3  12  -4    0.63    0.89
  -3 -12   4    1.43    0.81
   3 -12  -4    2.13    0.76
  -3  12   4    2.18    0.89
   3  12  -4    1.68    0.55
   3  12  -4    1.64    0.67
   4 -12  -4   -0.22    0.81
  -4  12  -4   -0.24    1.04
  -4 -12   4    0.07    0.89
  -4 -12   4    0.46    0.79
  -4 -12  -4   -0.39    0.99
   4  12  -4   -0.29    0.66
  -4  12   4    0.95    0.96
  -5 -12   4    4.39    1.13
   5 -12  -4    3.59    1.06
  -5  12  -4    2.52    1.32
  -5 -12   4    4.47    1.09
  -5 -12  -4    5.07    1.38
  -5  12   4    4.42    1.37
  -5  12   4    5.02    1.17
  -5 -12  -4    2.99    1.27
   5  12  -4    2.83    0.95
  -6 -12   4    1.43    1.33
  -6  12  -4   -0.82    1.55
  -6  12  -4    1.68    1.05
  -6  12   4    1.11    1.60
  -6 -12  -4    1.32    1.57
  -6  12   4    2.37    1.32
  -6 -12  -4   -0.83    1.45
   0 -12   5    4.72    0.94
   0  12   5    3.39    1.01
   0  12  -5    6.23    0.99
   0 -12  -5    6.20    0.67
   0 -12   5    4.17    0.90
  -1  12  -5   26.86    2.13
  -1 -12   5   28.10    2.10
   1  12   5   30.16    2.18
  -1 -12   5   24.08    2.02
  -1  12   5   27.12    2.15
   1 -12   5   28.78    2.07
   1  12  -5   28.44    2.05
   2  12   5    0.41    0.98
  -2 -12   5    0.69    0.82
  -2  12  -5    1.20    1.04
  -2 -12   5    1.89    0.92
   2 -12   5    0.17    0.89
  -2  12   5    0.39    1.01
   2  12  -5    2.04    0.91
  -3  12  -5    4.39    1.20
  -3 -12   5    3.09    1.09
  -3  12   5    4.24    1.10
   3  12  -5    4.55    0.73
   3 -12   5    4.65    1.05
   3  12  -5    5.19    0.92
  -4  12  -5    1.73    1.26
  -4 -12   5    0.30    0.89
  -4 -12   5    0.92    1.10
  -4  12   5    1.13    1.15
   4  12  -5    0.95    0.86
  -4 -12  -5   -0.07    1.26
   4 -12   5    1.47    1.10
  -4 -12  -5    0.59    1.40
  -5 -12   5    5.72    1.30
  -5  12  -5    5.19    1.61
  -5 -12   5    4.60    1.38
  -5  12   5    5.33    1.39
  -5 -12  -5    5.84    1.56
  -5 -12  -5    5.42    1.63
   0 -12  -6    2.79    0.75
   0 -12   6    2.49    1.12
   0  12  -6    1.13    1.16
   0  12   6    1.83    1.23
  -1 -12   6    7.67    1.29
   1 -12  -6    4.74    0.93
   1  12   6    5.87    1.42
  -1  12  -6    5.28    1.36
  -1  12   6    7.92    1.41
   1 -12   6    6.52    1.21
   1  12  -6    6.20    1.23
  -2 -12   6    0.21    1.18
  -2  12  -6    1.16    1.29
   2  12  -6    0.74    1.14
   2 -12   6    1.04    1.18
  -2  12   6   -0.28    1.27
  -3  12  -6    3.22    1.52
  -3 -12   6    1.11    1.27
  -3 -12   6    0.01    0.86
  -3 -12  -6    2.69    1.59
  -3  12   6    2.22    1.35
   3  12  -6    2.57    1.14
   3 -12   6    1.68    1.28
  -4 -12   6   -0.78    1.14
  -4  12  -6    1.37    1.65
  -4 -12   6    1.24    1.48
   4 -12   6    0.65    1.41
  -4 -12  -6   -0.62    1.71
  -4 -12  -6    0.41    1.53
  -4  12   6   -0.58    1.46
   0  12  -7   -2.54    1.51
   0 -12   7    0.43    1.49
  -1 -12   7    3.92    1.54
  -1  12  -7    4.40    1.58
   1  12  -7    1.80    1.53
   1 -12   7    3.81    1.52
  -1 -12  -7    2.86    1.93
   0  13   0    0.46    0.41
   0 -13   0    0.56    0.39
  -1 -13   0   22.52    1.35
   1 -13   0   21.98    1.38
   1 -13   0   20.34    1.31
  -1  13   0   21.97    1.44
   1  13   0   22.42    1.41
  -2 -13   0    0.05    0.45
   2 -13   0   -0.03    0.41
   2  13   0   -0.02    0.44
  -2 -13   0   -0.26    0.35
   2 -13   0    0.15    0.36
  -2  13   0    0.25    0.50
  -2 -13   0    0.16    0.41
  -3 -13   0  101.49    5.48
   3  13   0  104.06    5.51
  -3 -13   0  102.89    5.49
  -3  13   0   98.45    5.51
  -3 -13   0  102.04    5.53
   3 -13   0   97.13    5.54
   3 -13   0  104.10    5.50
  -3  13   0   96.94    5.56
  -4 -13   0    8.33    0.84
   4 -13   0    8.65    1.09
  -4 -13   0    8.76    0.93
   4 -13   0    8.70    0.98
  -4  13   0   10.48    1.14
  -4 -13   0    8.85    0.99
   4  13   0    9.39    1.00
  -4  13   0    8.75    0.95
  -5  13   0   41.69    2.80
   5 -13   0   42.81    2.69
  -5 -13   0   44.65    2.63
   5  13   0   46.01    2.63
  -5 -13   0   45.05    2.79
   5 -13   0   47.20    2.77
  -5 -13   0   42.18    2.56
  -5  13   0   45.79    2.77
  -6  13   0    2.19    1.06
  -6 -13   0   -0.25    1.03
  -6  13   0    0.39    1.06
  -7 -13   0   -0.22    1.34
  -7  13   0   -1.33    1.27
   7  13   0   -0.17    1.08
  -7  13   0   -0.72    1.25
   0 -13  -1    0.04    0.33
   0 -13   1   -0.59    0.33
   0  13  -1    0.03    0.47
   0  13   1    0.72    0.45
  -1  13  -1   23.69    1.50
  -1 -13   1   23.38    1.45
   1 -13  -1   21.77    1.42
   1 -13  -1   22.22    1.39
  -1 -13   1   22.04    1.37
  -1 -13   1   22.89    1.41
   1  13   1   23.28    1.47
  -1 -13  -1   23.77    1.41
  -1  13   1   22.82    1.49
   1 -13   1   21.67    1.31
   1  13  -1   22.57    1.45
   1 -13   1   22.69    1.44
  -2  13  -1    5.06    0.68
  -2 -13   1    5.39    0.65
   2 -13  -1    5.11    0.60
  -2 -13   1    5.14    0.59
  -2 -13   1    4.96    0.57
   2  13   1    6.73    0.83
   2 -13  -1    5.21    0.68
  -2 -13  -1    4.59    0.54
   2  13  -1    4.70    0.58
  -2 -13  -1    4.39    0.51
   2 -13   1    5.18    0.60
   2 -13   1    5.27    0.56
  -2  13   1    4.60    0.67
  -3  13  -1   42.12    2.49
   3 -13  -1   43.22    2.54
  -3 -13   1   45.48    2.53
   3 -13  -1   43.31    2.52
   3  13   1   43.17    2.55
  -3 -13   1   43.34    2.47
  -3 -13   1   44.60    2.55
  -3  13  -1   43.81    2.62
   3 -13   1   42.71    2.57
   3 -13   1   43.75    2.46
  -3  13   1   44.74    2.60
  -3 -13  -1   45.77    2.51
  -3 -13  -1   42.91    2.58
   3  13  -1   42.78    2.49
  -3 -13  -1   42.60    2.46
   4 -13  -1   14.29    1.39
  -4 -13   1   18.85    1.47
  -4 -13   1   19.92    1.39
   4 -13  -1   16.08    1.38
  -4  13  -1   17.82    1.38
  -4  13  -1   17.29    1.56
   4  13   1   18.87    1.41
   4 -13   1   19.87    1.29
  -4  13   1   21.21    1.50
  -4 -13  -1   16.72    1.49
  -4 -13  -1   16.28    1.26
   4  13  -1   16.85    1.27
  -4 -13  -1   17.42    1.31
  -4  13   1   22.43    1.52
   4 -13   1   17.57    1.46
  -5  13  -1   24.80    1.88
   5 -13  -1   23.28    1.85
   5  13   1   29.08    1.87
  -5 -13   1   26.56    1.97
   5 -13  -1   22.82    1.87
  -5 -13   1   29.67    1.81
  -5  13  -1   23.09    2.01
  -5  13   1   29.42    1.96
   5  13  -1   20.00    1.74
   5  13  -1   24.98    1.87
  -5 -13  -1   22.33    1.96
  -5 -13  -1   23.86    1.65
   5 -13   1   26.86    1.78
   5 -13   1   26.71    1.91
  -5  13   1   29.69    1.98
  -5 -13  -1   24.75    1.71
  -6 -13   1    0.52    1.05
  -6  13  -1    1.41    0.99
   6 -13  -1    1.67    0.99
  -6  13  -1    1.27    1.16
   6 -13   1    1.76    0.98
  -6 -13  -1    1.14    1.12
  -6  13   1    2.45    1.03
  -6 -13  -1    0.61    0.88
  -6  13   1    1.84    1.13
  -6 -13  -1    0.74    0.75
  -7  13  -1    1.35    1.33
  -7  13  -1    0.03    1.22
  -7 -13   1   -0.46    1.29
  -7 -13  -1    0.86    0.99
  -7  13   1    2.42    1.29
  -7 -13  -1    0.48    1.47
  -7  13   1   -0.03    1.41
   0 -13   2    0.77    0.46
   0 -13  -2   -0.18    0.41
   0  13  -2    0.39    0.53
   0  13   2    0.00    0.52
  -1  13  -2   18.45    1.35
   1 -13  -2   16.58    1.20
   1  13   2   18.16    1.32
  -1 -13   2   16.95    1.11
  -1 -13   2   17.21    1.21
  -1 -13   2   16.82    1.26
   1 -13  -2   18.16    1.23
   1 -13   2   16.96    1.25
   1  13  -2   18.53    1.27
  -1  13   2   16.33    1.32
  -1 -13  -2   19.77    1.24
  -2  13  -2   19.21    1.39
   2  13   2   17.60    1.36
   2 -13  -2   19.51    1.28
  -2 -13   2   17.23    1.21
  -2 -13   2   16.89    1.32
   2 -13  -2   20.42    1.28
  -2 -13   2   16.57    1.21
  -2  13   2   16.38    1.38
   2  13  -2   19.14    1.28
   2 -13   2   15.30    1.32
  -2 -13  -2   20.13    1.27
  -3  13  -2  107.81    5.98
  -3 -13   2  109.89    5.93
   3 -13  -2  110.08    5.93
  -3  13  -2  108.27    5.84
  -3 -13   2  111.47    5.91
  -3 -13   2  102.03    5.86
   3  13   2  111.59    5.95
   3 -13  -2  108.46    5.93
  -3  13   2  108.39    5.97
  -3 -13  -2  113.88    5.93
   3 -13   2  105.00    5.83
   3 -13   2  101.19    5.95
  -3 -13  -2  107.96    5.96
   3  13  -2  107.75    5.87
   4 -13  -2    2.37    0.67
   4  13   2    1.63    0.75
  -4 -13   2    2.12    0.71
  -4 -13   2    1.61    0.75
  -4  13  -2    3.21    0.64
   4 -13  -2    2.32    0.68
  -4  13  -2    1.35    0.86
  -4 -13  -2    3.07    0.87
   4  13  -2    2.00    0.63
  -4 -13  -2    1.82    0.63
  -4  13   2    2.33    0.76
   4 -13   2    0.70    0.68
   4 -13   2    2.70    0.53
  -4  13   2    1.82    0.84
   4  13  -2    2.89    0.63
  -5 -13   2   11.77    1.38
   5 -13  -2    9.61    1.10
  -5  13  -2   10.23    1.26
  -5  13  -2    9.67    1.30
  -5 -13   2   12.08    1.48
   5  13  -2   10.37    1.36
  -5 -13  -2   10.95    1.28
  -5  13   2   11.42    1.53
   5 -13   2   10.85    1.29
  -5  13   2   10.53    1.24
  -5 -13  -2   12.16    1.26
  -6  13  -2    3.58    1.03
   6 -13  -2    3.91    1.04
  -6 -13   2    4.09    1.12
  -6  13  -2    3.65    1.24
  -6 -13   2    2.22    1.02
   6 -13   2    3.01    1.04
  -6 -13  -2    2.10    1.03
  -6 -13  -2    4.20    1.23
  -6  13   2    2.84    1.24
  -6 -13  -2    3.82    1.13
  -6  13   2    4.38    1.13
  -7  13  -2    2.18    1.33
  -7 -13   2    1.24    1.42
  -7  13  -2    3.92    1.48
  -7 -13  -2    0.34    1.17
  -7 -13  -2    2.43    1.46
  -7  13   2    1.72    1.52
  -7  13   2    3.46    1.39
   0  13  -3   -0.61    0.59
   0 -13  -3    0.64    0.55
   0 -13   3    0.35    0.61
   0 -13   3   -0.01    0.47
   0  13   3    0.79    0.62
  -1 -13   3   22.38    1.52
   1 -13  -3   20.94    1.44
   1  13   3   21.91    1.54
  -1  13  -3   22.22    1.59
   1 -13  -3   20.42    1.47
  -1 -13   3   18.51    1.41
   1 -13   3   18.75    1.46
   1  13  -3   22.62    1.52
  -1 -13  -3   21.22    1.46
  -1  13   3   20.87    1.57
  -2 -13   3   16.41    1.36
  -2 -13   3   17.81    1.18
  -2  13  -3   16.88    1.50
   2  13   3   19.34    1.45
  -2 -13   3   17.18    1.21
   2 -13  -3   15.27    1.30
   2 -13  -3   16.19    1.33
  -2 -13  -3   14.42    1.30
   2 -13   3   16.79    1.34
  -2  13   3   19.88    1.47
   2  13  -3   14.98    1.32
   3 -13  -3   38.18    2.40
  -3 -13   3   39.59    2.29
  -3 -13   3   42.36    2.36
   3 -13  -3   36.89    2.40
   3  13   3   41.33    2.51
  -3 -13   3   43.07    2.46
  -3  13  -3   39.71    2.55
   3  13  -3   35.96    2.32
   3  13  -3   36.46    2.29
  -3  13   3   40.18    2.50
  -3 -13  -3   38.57    2.52
  -3 -13  -3   39.62    2.42
  -4  13  -3    2.86    1.04
   4 -13  -3    4.69    0.86
   4  13   3    5.46    1.04
  -4 -13   3    4.97    0.82
  -4 -13   3    3.91    0.90
  -4 -13  -3    3.16    0.82
   4  13  -3    4.09    0.73
  -4  13   3    6.23    0.99
  -4 -13  -3    2.78    0.96
  -5 -13   3   15.46    1.67
  -5 -13   3   16.12    1.70
   5 -13  -3   14.58    1.65
  -5  13  -3   18.94    2.00
  -5  13  -3   15.39    1.43
  -5  13   3   13.83    1.93
  -5 -13  -3   15.70    1.82
  -5  13   3   14.55    1.84
   5  13  -3   16.93    1.62
  -5 -13  -3   15.52    1.91
  -6 -13   3   -0.10    1.12
  -6  13  -3    1.52    1.38
  -6 -13   3    2.28    1.22
  -6  13  -3    1.38    1.02
  -6 -13  -3   -1.50    1.23
   6 -13   3    0.23    1.18
  -6 -13  -3    0.62    1.30
  -6  13   3    1.89    1.24
  -6  13   3    1.65    1.38
  -7  13  -3    1.40    1.36
  -7  13  -3   -0.68    1.69
  -7 -13  -3    3.63    1.63
  -7  13   3    3.18    1.73
  -7 -13  -3    1.96    1.58
   0 -13   4    0.00    0.64
   0  13  -4   -0.41    0.71
   0  13   4    0.52    0.69
   0 -13  -4    0.66    0.59
   0 -13  -4    0.07    0.62
   0 -13   4   -0.11    0.71
  -1 -13   4    7.55    0.90
  -1  13  -4    7.97    0.99
  -1 -13   4    8.02    0.86
   1  13   4    8.38    1.01
   1 -13  -4    9.42    1.13
   1  13  -4    8.98    0.97
  -1  13   4    8.74    0.95
   1 -13   4    6.57    0.91
   1 -13   4    6.68    0.94
   2  13   4    1.90    0.85
  -2 -13   4    1.85    0.82
   2 -13  -4    3.10    0.71
  -2 -13   4    3.27    0.69
  -2  13  -4    3.37    0.91
   2 -13   4    3.20    0.82
   2  13  -4    2.74    0.78
  -2  13   4    2.79    0.87
   3 -13  -4   19.29    1.59
   3  13   4   17.93    1.84
  -3 -13   4   15.21    1.42
  -3 -13   4   18.07    1.63
  -3 -13   4   18.03    1.43
  -3  13  -4   15.23    1.81
   3  13  -4   17.94    1.34
  -3  13   4   20.30    1.74
   3  13  -4   18.83    1.50
  -4 -13   4    4.41    1.00
  -4  13  -4    5.20    1.19
  -4 -13   4    5.00    0.94
  -4  13   4    4.60    1.14
   4  13  -4    5.55    0.85
  -4 -13  -4    5.28    1.15
  -5 -13   4    8.49    1.23
  -5  13  -4    7.67    1.50
  -5 -13   4    9.82    1.32
   5  13  -4    7.89    1.14
  -5  13   4    7.62    1.35
  -5 -13  -4    4.91    1.39
  -5 -13  -4    7.61    1.47
  -6  13  -4    2.05    1.07
  -6  13  -4    5.05    1.78
  -6 -13   4    0.99    1.36
  -6 -13  -4    0.98    1.57
  -6 -13  -4    1.51    1.56
  -6  13   4    0.44    1.62
  -6  13   4    1.18    1.47
   0  13  -5   -0.99    0.98
   0 -13   5   -0.03    0.88
   0  13   5   -0.68    1.02
  -1 -13   5    9.60    1.15
  -1  13  -5    8.68    1.21
  -1 -13   5    8.39    1.08
   1  13   5    8.95    1.18
   1  13  -5    9.80    1.17
  -1  13   5    9.54    1.18
   1 -13   5    8.74    1.15
  -2  13  -5    1.90    1.13
   2  13   5    3.89    1.09
  -2 -13   5    3.22    0.95
  -2 -13   5    3.00    1.04
  -2  13   5    3.51    1.08
   2  13  -5    3.02    0.98
   2 -13   5    2.39    1.01
  -3  13  -5   17.66    2.08
  -3 -13   5   14.51    1.87
  -3  13   5   18.13    1.96
   3  13  -5   17.77    1.47
   3 -13   5   17.52    1.90
   3  13  -5   19.13    1.72
  -4 -13   5    0.13    0.87
  -4  13  -5    2.78    1.35
  -4 -13   5    2.94    1.17
  -4  13   5    3.01    1.25
  -4 -13  -5    3.50    1.38
   4  13  -5    3.25    0.95
  -4 -13  -5    3.46    1.51
   4 -13   5    2.53    1.20
  -5 -13   5    5.68    1.35
  -5 -13   5    3.35    1.22
  -5  13  -5    3.49    1.62
  -5 -13  -5    6.24    1.64
  -5 -13  -5    4.97    1.64
  -5  13   5    5.50    1.46
   0  13  -6   -1.09    1.22
   0 -13  -6    0.51    0.75
   0 -13   6    0.95    1.16
   0  13   6   -0.42    1.27
  -1  13  -6    0.64    1.22
   1 -13  -6   -0.40    0.86
   1  13   6    0.72    1.42
  -1 -13   6    0.72    1.14
   1 -13   6   -0.09    1.14
  -1  13   6    0.45    1.31
   1  13  -6   -1.41    1.19
  -2  13  -6   -0.49    1.38
  -2 -13   6   -0.50    1.25
  -2 -13   6   -0.31    1.37
   2 -13   6    1.04    1.26
  -2  13   6   -0.32    1.29
   2  13  -6    2.27    1.21
  -3 -13   6    6.22    1.51
  -3  13  -6    6.98    1.58
   3 -13   6    7.48    1.45
  -3 -13  -6    7.36    1.79
  -3  13   6    7.01    1.53
   3  13  -6    7.16    1.25
   0  14   0   33.80    2.08
   0 -14   0   35.54    2.04
   1 -14   0   89.43    4.82
  -1  14   0   85.30    4.88
   1 -14   0   88.38    4.86
  -1 -14   0   90.70    4.85
   1  14   0   89.12    4.87
  -2 -14   0   30.46    1.88
   2 -14   0   29.64    1.87
  -2 -14   0   29.91    1.81
   2  14   0   31.22    1.87
   2 -14   0   30.91    1.79
  -2  14   0   29.34    1.93
  -2 -14   0   31.69    1.84
  -3 -14   0    3.62    0.54
   3  14   0    4.85    0.64
  -3  14   0    3.93    0.73
  -3 -14   0    3.67    0.64
   3 -14   0    2.59    0.60
   3 -14   0    4.10    0.55
  -3 -14   0    3.83    0.58
  -4  14   0   14.01    1.30
  -4  14   0   12.87    1.42
   4  14   0   14.82    1.21
   4 -14   0   11.57    1.18
  -4 -14   0   12.35    1.37
   4 -14   0   13.28    1.31
  -4 -14   0   13.71    1.08
  -4 -14   0   15.71    1.19
   5  14   0    2.97    0.73
   5 -14   0    3.30    0.85
  -5  14   0    3.27    0.91
  -5 -14   0    3.27    0.95
  -5 -14   0    3.11    0.73
   5 -14   0    2.75    0.75
  -5 -14   0    2.68    0.63
  -5  14   0    2.63    0.94
  -6  14   0    5.77    1.18
  -6  14   0    5.73    1.21
  -6 -14   0    6.10    1.25
  -7  14   0   -0.65    1.33
  -7 -14   0   -1.13    1.48
  -7  14   0    0.45    1.41
   0  14   1   92.93    5.16
   0  14  -1   93.80    5.16
   0 -14   1   94.06    5.14
   0 -14  -1   94.98    5.14
  -1 -14   1   78.91    4.46
   1  14   1   81.78    4.52
  -1 -14   1   83.85    4.49
   1 -14  -1   78.84    4.50
  -1 -14   1   85.23    4.50
  -1  14  -1   80.50    4.53
   1 -14  -1   82.03    4.48
  -1 -14  -1   83.69    4.49
   1  14  -1   79.97    4.50
   1 -14   1   82.73    4.51
   1 -14   1   82.50    4.43
  -1  14   1   80.59    4.53
   2 -14  -1   60.57    3.39
  -2 -14   1   60.61    3.38
  -2 -14   1   63.86    3.42
   2 -14  -1   60.13    3.43
  -2 -14   1   61.41    3.40
   2  14   1   63.21    3.44
  -2 -14  -1   61.56    3.37
   2 -14   1   57.45    3.43
  -2 -14  -1   59.51    3.40
   2 -14   1   60.76    3.34
  -2  14   1   60.83    3.47
   2  14  -1   60.15    3.40
   3 -14  -1    1.13    0.53
  -3 -14   1   -0.03    0.55
  -3  14  -1    1.89    0.75
  -3 -14   1   -0.08    0.54
  -3 -14   1    0.60    0.44
   3 -14  -1    1.80    0.57
   3  14   1    0.26    0.60
   3 -14   1    0.12    0.40
  -3 -14  -1    0.57    0.48
  -3 -14  -1    0.65    0.65
   3  14  -1    0.86    0.53
  -3  14   1    0.59    0.72
  -3 -14  -1    0.79    0.47
   3 -14   1    1.03    0.60
   4 -14  -1    3.45    0.68
  -4 -14   1    3.67    0.79
  -4 -14   1    4.67    0.73
   4 -14  -1    2.18    0.74
  -4 -14   1    3.57    0.56
  -4  14  -1    4.32    0.92
   4  14   1    4.53    0.76
  -4  14  -1    3.83    0.72
  -4  14   1    4.12    0.80
   4 -14   1    3.17    0.74
   4 -14   1    3.97    0.61
  -4 -14  -1    4.39    0.60
   4  14  -1    3.76    0.65
  -4 -14  -1    2.99    0.63
  -4  14   1    4.59    0.87
  -4 -14  -1    4.26    0.81
  -5  14  -1   17.93    1.80
   5  14   1   16.47    1.59
  -5 -14   1   14.77    1.70
   5 -14  -1   14.94    1.66
  -5 -14   1   16.67    1.50
  -5  14  -1   16.67    1.58
   5 -14  -1   18.04    1.59
  -5 -14  -1   16.32    1.43
  -5 -14  -1   17.78    1.31
  -5  14   1   17.93    1.67
  -5 -14  -1   15.53    1.72
  -5  14   1   17.59    1.71
   5 -14   1   14.57    1.45
  -6  14  -1    3.62    1.18
  -6 -14   1    4.42    1.01
  -6  14  -1    4.85    1.11
  -6 -14   1    6.31    1.23
  -6  14   1    4.42    1.26
   6 -14   1    3.55    1.13
  -6  14   1    6.07    1.15
  -6 -14  -1    3.51    1.18
  -7  14  -1    5.28    1.47
  -7 -14   1    6.58    1.57
  -7  14  -1    3.61    1.42
  -7 -14  -1    4.57    1.52
  -7  14   1    6.21    1.53
  -7  14   1    4.97    1.42
   0  14   2   55.31    3.43
   0  14  -2   66.57    3.45
   0 -14  -2   63.05    3.40
   0 -14   2   57.14    3.40
  -1 -14   2   94.72    4.95
   1  14   2   96.52    5.07
  -1 -14   2   94.78    5.02
   1 -14  -2   85.23    5.01
   1 -14  -2   85.68    5.03
  -1 -14   2   94.80    5.03
  -1  14  -2   89.94    5.07
   1 -14   2   92.11    5.04
  -1 -14  -2   89.38    5.03
  -1  14   2   91.99    5.07
   1  14  -2   90.41    5.03
  -2 -14   2   26.97    1.62
   2 -14  -2   23.02    1.65
   2  14   2   27.27    1.75
   2 -14  -2   25.27    1.66
  -2  14  -2   26.40    1.80
  -2 -14   2   27.06    1.72
  -2 -14   2   26.95    1.63
  -2  14   2   26.35    1.78
   2 -14   2   25.34    1.72
   2  14  -2   25.04    1.68
  -2 -14  -2   25.66    1.67
  -3 -14   2   21.04    1.54
  -3  14  -2   22.08    1.73
  -3 -14   2   20.17    1.58
  -3 -14   2   20.39    1.43
   3 -14  -2   22.60    1.57
   3  14   2   22.20    1.61
   3 -14  -2   22.01    1.52
  -3  14   2   23.16    1.72
  -3 -14  -2   21.71    1.53
   3 -14   2   22.13    1.35
   3  14  -2   21.11    1.48
  -3 -14  -2   24.28    1.67
   3 -14   2   20.62    1.61
   4  14   2    2.66    0.83
  -4 -14   2    4.18    0.83
  -4 -14   2    4.13    0.81
  -4  14  -2    3.45    0.93
  -4  14  -2    4.34    0.68
   4 -14  -2    3.44    0.75
   4 -14  -2    3.47    0.76
  -4  14   2    3.34    0.89
   4 -14   2    4.08    0.62
  -4 -14  -2    4.01    0.90
  -4 -14  -2    3.86    0.77
  -4  14   2    4.09    0.93
  -5 -14   2    1.11    0.86
   5 -14  -2   -0.26    0.85
  -5  14  -2    1.51    1.07
  -5 -14   2    1.93    0.90
   5  14   2   -0.07    0.96
  -5  14  -2    0.99    0.83
  -5 -14  -2    0.29    1.01
  -5  14   2    0.63    0.93
   5  14  -2    0.62    0.78
   5 -14   2    1.10    0.78
  -5  14   2    2.42    1.06
  -5 -14  -2    0.73    0.81
  -6  14  -2    0.92    1.05
  -6 -14   2    1.49    1.17
  -6 -14   2    1.04    1.03
  -6  14  -2    3.07    1.32
  -6  14   2    0.63    1.27
  -6 -14  -2    1.64    1.19
  -6  14   2    1.39    1.14
   6 -14   2    0.51    1.02
  -6 -14  -2    1.25    1.24
  -6 -14  -2    1.80    1.11
  -7  14  -2    4.35    1.61
  -7 -14   2    2.62    1.46
  -7  14  -2    0.32    1.31
  -7  14   2    2.58    1.45
  -7 -14  -2   -0.52    1.30
  -7  14   2    0.35    1.60
  -7 -14  -2    2.97    1.59
   0 -14   3   81.89    4.56
   0 -14  -3   80.95    4.55
   0  14   3   84.82    4.58
   0  14  -3   82.54    4.57
   0 -14   3   77.66    4.53
  -1 -14   3   19.67    1.64
   1 -14  -3   23.89    1.57
   1  14   3   21.61    1.70
  -1  14  -3   26.46    1.71
  -1 -14   3   20.05    1.56
   1 -14  -3   24.50    1.60
   1 -14   3   18.47    1.60
   1  14  -3   28.21    1.67
  -1 -14  -3   26.86    1.62
  -1  14   3   23.03    1.74
  -2 -14   3   25.78    1.53
  -2 -14   3   22.90    1.70
   2  14   3   26.67    1.78
   2 -14  -3   22.37    1.66
  -2 -14   3   23.23    1.57
   2 -14  -3   24.67    1.67
  -2  14  -3   23.63    1.81
  -2 -14  -3   22.63    1.66
   2  14  -3   22.45    1.64
  -2  14   3   26.10    1.79
   2 -14   3   22.74    1.69
   3  14   3    2.47    0.81
   3 -14  -3    3.03    0.68
  -3 -14   3    2.76    0.80
  -3  14  -3    2.55    0.91
  -3 -14   3    2.51    0.66
  -3 -14   3    3.48    0.58
   3  14  -3    2.62    0.68
  -3 -14  -3    2.03    0.86
  -3 -14  -3    2.97    0.75
  -3  14   3    2.21    0.84
  -4  14  -3    0.11    1.01
  -4 -14   3   -0.81    0.81
   4 -14  -3    0.50    0.78
  -4 -14   3   -1.00    0.75
   4  14   3    0.26    0.95
  -4 -14  -3    0.50    0.93
  -4  14   3    1.04    0.96
   4  14  -3    0.65    0.69
  -4 -14  -3    0.27    0.94
  -5  14  -3    6.76    0.92
  -5 -14   3    6.45    1.10
  -5  14  -3    5.88    1.31
  -5 -14   3    6.28    1.09
   5  14  -3    4.88    1.04
  -5  14   3    4.61    1.18
  -5  14   3    4.77    1.32
  -5 -14  -3    7.50    1.28
  -6  14  -3    0.24    1.49
  -6 -14   3    1.34    1.19
  -6  14  -3    1.27    1.05
  -6 -14   3    1.54    1.16
  -6 -14  -3    0.15    1.38
  -6  14   3    1.53    1.32
  -6  14   3    2.59    1.52
  -6 -14  -3   -0.86    1.29
   0  14   4   36.38    2.35
   0  14  -4   36.27    2.32
   0 -14   4   35.08    2.31
   0 -14   4   31.47    2.27
   1  14   4   47.59    2.87
  -1  14  -4   49.11    2.89
  -1 -14   4   46.60    2.82
  -1 -14   4   43.25    2.77
  -1  14   4   46.69    2.87
   1 -14   4   41.25    2.82
   1  14  -4   44.72    2.79
   1 -14   4   46.98    2.82
  -2  14  -4    4.13    1.03
  -2 -14   4    2.01    0.73
   2  14   4    1.86    0.94
  -2 -14   4    2.87    0.89
   2 -14   4    3.73    0.93
   2  14  -4    5.86    0.90
  -2  14   4    3.84    0.94
  -3 -14   4    5.28    0.79
  -3  14  -4    6.70    1.18
  -3 -14   4    6.32    1.05
  -3 -14   4    3.48    0.81
   3  14   4    6.03    1.15
   3  14  -4    6.68    0.85
  -3  14   4    5.36    1.08
   3  14  -4    5.32    0.73
  -4  14  -4    8.05    1.28
  -4 -14   4    4.72    1.15
  -4 -14   4    6.00    0.99
   4  14   4    5.37    1.26
   4  14  -4    5.86    0.91
  -4 -14  -4    5.77    1.22
  -4  14   4    3.39    1.26
  -5 -14   4    3.64    1.18
  -5 -14   4    1.84    1.14
  -5  14  -4    3.26    1.45
  -5 -14  -4   -2.39    1.31
  -5  14   4    0.32    1.32
  -5 -14  -4    0.55    1.40
  -6 -14   4    3.07    1.44
  -6  14  -4    3.04    1.80
  -6 -14   4    0.16    1.41
  -6 -14  -4    4.60    1.67
  -6  14   4    2.42    1.72
  -6  14   4    1.09    1.60
  -6 -14  -4    3.35    1.63
   0 -14   5   20.09    1.89
   0  14  -5   18.28    1.94
   0  14   5   21.77    1.96
   1  14   5    4.15    1.19
  -1 -14   5    5.61    1.05
  -1 -14   5    5.42    1.04
  -1  14  -5    3.44    1.11
   1 -14   5    4.60    1.06
  -1  14   5    5.94    1.22
   1  14  -5    4.40    1.07
  -2  14  -5   10.31    1.39
   2  14   5    9.70    1.33
  -2 -14   5    8.81    1.17
  -2 -14   5    9.33    1.28
  -2  14   5   10.30    1.35
   2 -14   5    7.67    1.18
   2  14  -5    8.82    1.13
  -3 -14   5    0.40    0.95
   3  14   5    1.84    1.28
  -3 -14   5   -0.79    0.74
  -3 -14   5    0.78    1.17
  -3  14  -5    1.23    1.24
   3  14  -5    2.68    0.76
   3 -14   5    2.58    1.20
  -3  14   5    1.60    1.17
   3  14  -5    2.38    0.98
  -4  14  -5    0.88    1.45
  -4 -14   5    1.87    1.22
  -4 -14   5    0.42    0.92
  -4 -14  -5    1.22    1.47
   4 -14   5    2.98    1.29
  -4  14   5    1.10    1.33
  -4 -14  -5   -0.03    1.34
  -5  14  -5    1.29    1.77
  -5 -14   5   -0.99    1.19
  -5 -14   5   -0.90    1.36
  -5  14   5    1.91    1.51
  -5 -14  -5    0.67    1.62
  -5 -14  -5    1.11    1.77
   0  14   6    3.07    1.45
   0  14  -6    0.26    1.35
   0 -14   6   -0.23    1.19
   1  14   6   11.14    1.62
  -1 -14   6   13.97    1.53
  -1  14  -6   11.67    1.68
   1 -14  -6   13.08    1.65
   1 -14   6   11.13    1.51
   1  14  -6   15.69    2.07
  -1  14   6   11.78    1.63
  -2  14  -6    4.05    1.60
  -2 -14   6    5.34    1.46
   2  14   6    3.21    1.54
   2 -14   6    5.52    1.37
   2  14  -6    4.79    1.35
  -2  14   6    3.32    1.40
  -3 -14   6    2.85    1.39
  -3  14  -6    0.60    1.57
   3  14  -6    3.22    1.27
  -3 -14  -6    2.28    1.68
  -3  14   6    1.04    1.53
   3 -14   6    4.98    1.47
   0  15   0    0.70    0.53
   0 -15   0   -0.30    0.46
   1 -15   0    4.19    0.57
  -1 -15   0    5.28    0.58
   1  15   0    5.11    0.67
  -1  15   0    4.96    0.66
   1 -15   0    3.99    0.52
   2  15   0   17.53    1.33
  -2 -15   0   18.03    1.28
  -2 -15   0   17.59    1.34
   2 -15   0   19.37    1.20
  -2 -15   0   18.46    1.24
   2 -15   0   16.64    1.33
  -2  15   0   17.48    1.40
   3 -15   0   10.20    1.15
  -3 -15   0   12.12    1.01
   3  15   0   13.74    1.16
  -3  15   0   10.82    1.30
   3 -15   0   11.41    1.02
  -3 -15   0   12.87    1.22
  -3 -15   0   12.98    1.10
  -4 -15   0   15.80    1.28
  -4 -15   0   17.76    1.39
  -4  15   0   19.27    1.62
  -4  15   0   18.27    1.49
  -4 -15   0   15.05    1.54
   4 -15   0   15.15    1.48
   4 -15   0   18.19    1.37
   4  15   0   19.38    1.43
  -5  15   0    0.59    0.91
   5  15   0   -0.36    0.75
  -5  15   0   -0.31    0.91
  -5 -15   0    0.14    0.75
   5 -15   0   -0.45    0.74
  -5 -15   0   -1.24    0.92
  -5 -15   0   -0.46    0.64
  -6  15   0    6.28    1.30
  -6  15   0    6.65    1.29
  -6 -15   0    7.51    1.31
  -7 -15   0    0.38    1.58
  -7  15   0    0.01    1.48
  -7  15   0    0.70    1.45
   0 -15   1   -0.99    0.42
   0  15  -1   -0.48    0.53
   0  15   1    0.48    0.58
   0 -15  -1   -0.09    0.40
  -1 -15   1   20.09    1.31
   1 -15  -1   16.71    1.23
  -1 -15   1   17.55    1.27
   1  15   1   19.58    1.38
   1 -15  -1   17.51    1.28
  -1  15  -1   18.73    1.39
  -1 -15   1   17.20    1.22
  -1 -15  -1   18.09    1.26
   1  15  -1   17.97    1.32
  -1  15   1   17.71    1.37
   1 -15   1   18.51    1.30
   1 -15   1   17.86    1.13
  -2 -15   1   85.34    4.66
  -2 -15   1   86.14    4.66
  -2  15  -1   84.09    4.73
   2  15   1   84.21    4.70
  -2 -15   1   87.73    4.68
   2 -15  -1   85.35    4.67
   2 -15   1   82.43    4.61
  -2 -15  -1   84.11    4.67
   2 -15   1   80.49    4.71
  -2 -15  -1   86.27    4.64
   2  15  -1   86.17    4.68
  -2  15   1   84.84    4.73
   3  15   1   20.09    1.44
   3 -15  -1   15.82    1.31
  -3 -15   1   19.54    1.39
   3 -15  -1   17.16    1.39
  -3 -15   1   19.17    1.26
  -3  15  -1   15.30    1.55
  -3 -15   1   20.90    1.38
   3  15  -1   15.88    1.34
  -3  15   1   19.82    1.53
  -3 -15  -1   15.21    1.48
   3 -15   1   18.48    1.21
  -3 -15  -1   17.84    1.27
   3 -15   1   19.27    1.44
  -3 -15  -1   15.20    1.30
  -4 -15   1   66.46    3.77
  -4 -15   1   61.62    3.69
  -4 -15   1   64.31    3.81
   4 -15  -1   67.57    3.79
   4  15   1   67.37    3.81
  -4  15  -1   66.42    3.90
   4 -15  -1   63.59    3.82
  -4  15  -1   69.96    3.77
  -4 -15  -1   67.04    3.74
   4 -15   1   63.84    3.72
  -4 -15  -1   72.68    3.71
   4  15  -1   70.27    3.74
  -4  15   1   64.34    3.88
  -4  15   1   65.25    3.85
  -4 -15  -1   67.31    3.86
   4 -15   1   61.28    4.01
  -5  15  -1    1.69    0.90
  -5  15  -1    1.98    0.98
   5  15   1    2.76    0.87
  -5 -15   1    1.60    0.83
  -5 -15   1    0.76    0.89
  -5 -15  -1    1.41    0.68
  -5  15   1    2.27    1.00
  -5 -15  -1    1.20    0.97
  -5  15   1    0.40    0.99
   5 -15   1    0.65    0.77
  -5 -15  -1    0.93    0.75
  -6 -15   1    8.50    1.11
  -6  15  -1    6.32    1.37
  -6  15  -1    8.22    1.22
  -6 -15   1    7.87    1.28
  -6  15   1    8.42    1.38
  -6 -15  -1    7.28    1.36
   6 -15   1    7.66    1.32
  -6  15   1    7.01    1.29
  -7  15  -1    5.53    1.58
  -7 -15   1    1.25    1.50
  -7  15  -1    1.00    1.45
  -7  15   1    0.22    1.46
  -7 -15  -1   -0.11    1.14
  -7 -15  -1    0.81    1.58
  -7  15   1    1.84    1.56
   0  15   2    0.36    0.63
   0 -15   2    0.36    0.52
   0  15  -2   -0.27    0.60
   0 -15  -2    0.22    0.51
   1 -15  -2    7.41    0.93
  -1 -15   2    9.76    0.82
   1  15   2   11.85    1.15
  -1 -15   2    9.97    0.96
   1 -15  -2    6.78    0.76
  -1 -15   2    8.46    0.84
  -1  15  -2    7.73    0.92
  -1  15   2    7.80    0.89
   1 -15   2    9.27    1.03
   1  15  -2    8.13    1.03
  -1 -15  -2    7.38    0.77
   2 -15  -2   10.31    1.06
  -2  15  -2    8.81    1.24
   2  15   2   12.59    1.22
  -2 -15   2   10.45    1.15
   2 -15  -2    8.15    1.04
  -2 -15   2   11.60    1.02
  -2 -15   2   11.27    1.01
   2 -15   2   10.20    1.14
  -2 -15  -2   10.78    1.10
   2  15  -2   10.55    1.11
  -2  15   2   10.47    1.26
   3 -15  -2    4.25    0.76
  -3  15  -2    5.54    0.96
   3  15   2    4.75    0.81
  -3 -15   2    3.67    0.72
   3 -15  -2    3.96    0.68
  -3 -15   2    4.40    0.62
  -3 -15   2    4.83    0.81
  -3 -15  -2    5.78    0.73
   3  15  -2    5.84    0.73
   3 -15   2    2.05    0.71
  -3 -15  -2    6.61    0.80
  -3  15   2    3.02    0.85
  -3 -15  -2    5.62    0.87
  -4 -15   2   31.55    1.93
   4 -15  -2   25.35    1.92
  -4 -15   2   29.55    1.95
  -4  15  -2   22.86    2.11
  -4  15  -2   26.51    1.77
   4  15   2   28.58    1.97
   4 -15   2   28.60    1.76
  -4  15   2   27.41    2.07
  -4 -15  -2   22.96    2.07
   4  15  -2   24.69    1.78
  -4 -15  -2   25.34    1.89
  -5 -15   2    4.75    1.06
   5  15   2    2.31    1.06
  -5  15  -2    3.86    0.90
  -5  15  -2    1.94    1.11
  -5 -15   2    3.30    0.99
  -5 -15  -2    4.87    0.99
  -5  15   2    3.30    1.13
  -5 -15  -2    4.70    1.14
  -5  15   2    3.34    1.15
  -6 -15   2    4.83    1.28
  -6  15  -2    5.54    1.14
  -6  15  -2    4.20    1.35
  -6 -15   2    5.06    1.11
  -6  15   2    4.22    1.42
  -6 -15  -2    2.83    1.38
  -6  15   2    3.48    1.26
  -6 -15  -2    3.28    1.28
  -6 -15  -2    3.46    1.25
  -7  15  -2    1.08    1.42
  -7 -15   2   -0.35    1.46
  -7  15  -2   -0.66    1.64
  -7  15   2    1.35    1.66
  -7 -15  -2    0.26    1.40
  -7 -15  -2    2.73    1.67
   0 -15   3    0.07    0.62
   0 -15  -3   -0.91    0.62
   0  15   3   -0.08    0.70
   0 -15   3   -0.66    0.68
   0  15  -3   -0.04    0.71
   1  15   3    7.05    0.88
  -1  15  -3    3.89    0.86
   1 -15  -3    4.58    0.71
   1 -15  -3    5.21    0.80
  -1 -15   3    6.77    0.74
  -1 -15   3    6.52    0.85
   1 -15   3    7.25    0.85
  -1  15   3    8.12    0.90
  -1 -15  -3    4.95    0.77
   1  15  -3    4.54    0.81
   2  15   3   34.10    2.31
  -2 -15   3   33.94    2.27
  -2  15  -3   38.33    2.34
   2 -15  -3   36.54    2.22
   2 -15  -3   35.69    2.21
  -2 -15   3   34.45    2.08
  -2 -15   3   31.37    2.14
   2  15  -3   39.78    2.23
  -2  15   3   34.84    2.34
   2 -15   3   29.78    2.27
  -2 -15  -3   37.04    2.25
   3 -15  -3   12.72    1.44
  -3 -15   3   14.89    1.57
  -3  15  -3   15.96    1.65
  -3 -15   3   17.00    1.36
  -3 -15   3   16.54    1.28
   3  15   3   16.34    1.59
  -3 -15  -3   14.38    1.64
  -3  15   3   15.88    1.66
   3  15  -3   16.82    1.38
  -3 -15  -3   14.91    1.71
  -4 -15   3   19.49    1.68
  -4  15  -3   18.24    1.95
  -4 -15   3   17.54    1.80
   4  15   3   21.31    1.89
   4  15  -3   17.07    1.57
  -4 -15  -3   19.78    1.92
  -4  15   3   21.23    1.94
  -5 -15   3    4.33    1.06
  -5  15  -3    2.29    1.25
  -5  15  -3    3.07    0.86
  -5 -15   3    3.22    1.07
   5  15  -3    3.37    1.26
  -5 -15  -3    3.62    1.18
  -5  15   3    2.97    1.20
   5 -15   3    1.34    0.79
  -6  15  -3    5.03    1.16
  -6 -15   3    4.26    1.29
  -6  15  -3    4.61    1.66
  -6 -15   3    4.04    1.32
  -6 -15  -3    2.01    1.46
  -6  15   3    3.38    1.62
  -6 -15  -3    4.44    1.52
  -6  15   3    4.57    1.47
   0 -15   4   -0.37    0.79
   0  15   4    0.42    0.92
   0  15  -4   -0.44    0.87
   0 -15   4   -1.05    0.77
   1  15   4    3.54    1.02
  -1  15  -4    4.75    1.05
  -1 -15   4    3.28    0.92
  -1 -15   4    2.16    0.80
   1  15  -4    3.22    0.91
   1 -15   4    3.16    0.90
  -1  15   4    2.36    0.95
  -2 -15   4   22.59    1.82
   2  15   4   23.95    2.04
  -2 -15   4   24.92    1.95
  -2  15  -4   24.85    2.09
   2  15  -4   23.20    1.90
   2 -15   4   27.13    2.01
  -2  15   4   26.58    2.06
  -3 -15   4    6.15    1.09
  -3  15  -4    5.03    1.24
   3  15   4    5.53    1.14
  -3  15   4    4.70    1.16
   3  15  -4    7.42    0.92
  -4  15  -4   18.61    2.11
  -4 -15   4   17.11    1.71
  -4 -15   4   16.36    1.90
   4  15   4   16.77    2.12
  -4 -15  -4   16.23    2.04
  -4  15   4   14.52    1.64
   4  15  -4   13.98    1.56
  -5 -15   4    1.45    1.27
  -5  15  -4    2.26    1.52
  -5 -15   4    0.24    1.17
  -5 -15  -4    1.93    1.46
  -5  15   4    0.29    1.38
  -5 -15  -4   -1.30    1.36
   0  15   5    0.21    1.14
   0  15  -5    1.11    1.12
   0 -15   5    0.77    1.08
   1  15   5    3.08    1.13
  -1  15  -5    4.71    1.22
  -1 -15   5    2.54    1.30
  -1 -15   5    3.81    1.11
  -1  15   5    4.98    1.21
   1 -15   5    3.80    1.16
   1  15  -5    5.12    1.14
   2  15   5    3.09    1.21
  -2 -15   5    1.83    1.06
  -2 -15   5    3.16    1.18
  -2  15  -5    3.06    1.25
   2  15  -5    1.94    1.06
   2 -15   5    3.34    1.14
  -2  15   5    3.88    1.27
  -3 -15   5    6.45    1.37
   3  15   5    7.74    1.53
  -3  15  -5    4.18    1.45
  -3  15   5    7.53    1.37
   3  15  -5    6.12    1.16
   3 -15   5    7.39    1.30
  -4 -15   5    7.65    1.47
  -4  15  -5    5.18    1.65
  -4  15   5    7.20    1.49
   4 -15   5    7.57    1.47
  -4 -15  -5    6.74    1.58
   0 -15   6   -0.48    1.25
   0  15   6    0.51    1.38
   0  15  -6    0.14    1.37
   1 -15  -6    5.13    1.50
  -1  15  -6    2.36    1.46
   1  15   6    1.82    1.62
  -1 -15   6    2.09    1.35
  -1  15   6    2.47    1.41
   1  15  -6    3.05    1.38
   1 -15   6    4.53    1.40
  -2  15  -6    4.27    1.66
   2  15   6    6.22    1.62
  -2 -15   6    6.41    1.54
   2 -15   6    6.25    1.52
   2  15  -6    6.20    1.45
  -2  15   6    3.74    1.45
  -3 -15   6    1.61    1.45
  -3  15  -6   -2.01    1.69
   3 -15   6    0.94    1.54
  -3  15   6   -0.03    1.49
   3  15  -6    1.16    1.37
   0  16   0  160.76    8.62
   0 -16   0  156.78    8.60
   1 -16   0    5.33    0.59
   1  16   0    4.47    0.70
  -1 -16   0    5.87    0.63
   1 -16   0    5.35    0.64
  -1  16   0    5.92    0.73
   2 -16   0   59.07    3.27
   2  16   0   60.11    3.35
  -2 -16   0   57.52    3.34
  -2 -16   0   59.53    3.31
   2 -16   0   55.29    3.35
  -2  16   0   57.52    3.39
  -2 -16   0   60.01    3.30
  -3 -16   0   15.26    1.31
  -3  16   0   12.71    1.42
   3 -16   0   11.14    1.25
  -3 -16   0   14.50    1.19
   3 -16   0   12.21    1.12
  -3 -16   0   12.59    1.12
   3  16   0   14.97    1.27
  -4  16   0    0.34    0.87
   4  16   0    0.86    0.73
   4 -16   0    0.42    0.63
  -4 -16   0   -0.19    0.78
  -4 -16   0   -0.37    0.68
  -4 -16   0    0.48    0.59
  -5 -16   0    2.91    1.02
   5  16   0    2.55    0.82
  -5 -16   0    3.03    0.84
  -5  16   0    0.03    1.08
  -5 -16   0    0.81    0.71
  -5  16   0    3.72    1.00
   5 -16   0    2.20    0.88
  -6 -16   0    2.86    1.31
  -6 -16   0    5.25    1.03
  -6  16   0    7.52    1.29
  -6  16   0    4.71    1.37
  -7  16   0   -1.49    1.57
  -7 -16   0   -0.57    1.58
  -7  16   0   -0.52    1.53
   0  16  -1  133.07    7.14
   0 -16   1  129.98    7.12
   0  16   1  132.00    7.15
   0 -16  -1  127.96    7.11
   1 -16  -1    7.05    0.87
   1 -16  -1    7.64    0.95
  -1 -16   1    9.92    1.00
  -1  16  -1    8.25    0.90
  -1 -16   1    8.10    0.94
  -1 -16   1    7.53    0.89
   1  16   1    8.50    1.08
   1 -16   1    8.47    0.96
  -1 -16  -1    8.46    0.90
   1 -16   1    7.68    0.74
  -1  16   1    6.55    0.82
   1  16  -1    9.32    1.00
  -2 -16   1   43.33    2.48
  -2 -16   1   45.37    2.48
   2 -16  -1   37.84    2.50
  -2 -16   1   43.74    2.52
   2  16   1   45.98    2.56
  -2  16  -1   39.74    2.58
   2 -16  -1   41.08    2.47
   2 -16   1   42.52    2.55
  -2  16   1   42.60    2.59
  -2 -16  -1   41.51    2.45
  -2 -16  -1   39.71    2.47
   2 -16   1   43.13    2.38
   2  16  -1   40.79    2.52
  -3 -16   1    2.66    0.60
  -3 -16   1    1.55    0.67
  -3 -16   1    1.70    0.66
   3 -16  -1    3.26    0.71
  -3  16  -1    2.11    0.80
   3 -16  -1    1.73    0.61
   3  16   1    2.40    0.72
   3  16  -1    1.47    0.66
  -3 -16  -1    2.28    0.59
  -3 -16  -1    1.75    0.58
  -3  16   1    1.13    0.76
  -3 -16  -1    0.93    0.73
   3 -16   1    2.54    0.74
   3 -16   1    1.61    0.50
   4 -16  -1    0.40    0.71
  -4  16  -1    1.57    0.92
  -4 -16   1    0.03    0.78
  -4 -16   1   -0.29    0.74
   4  16   1    0.73    0.78
  -4 -16   1    0.00    0.60
  -4  16   1    1.22    0.90
  -4 -16  -1    0.47    0.87
   4  16  -1    0.77    0.69
   4 -16   1   -0.27    0.59
  -4 -16  -1   -0.41    0.66
  -4 -16  -1   -0.28    0.61
  -5 -16   1    0.14    1.03
   5  16   1    0.46    0.92
  -5  16  -1    2.05    1.17
  -5 -16   1    0.15    0.86
  -5  16  -1    1.12    0.89
  -5  16   1    0.99    1.09
  -5 -16  -1    0.09    0.82
  -5  16   1    0.83    1.05
   5 -16   1    0.40    0.85
  -5 -16  -1    0.81    0.71
  -5 -16  -1   -0.03    1.01
  -6 -16   1    2.60    1.31
  -6  16  -1    2.66    1.19
  -6 -16   1    2.62    1.05
  -6  16  -1    2.45    1.35
  -6  16   1    1.17    1.26
  -6 -16  -1    0.12    0.95
  -6 -16  -1    3.16    1.29
   6 -16   1    1.52    1.57
  -6  16   1    1.96    1.34
  -7 -16   1    2.81    1.58
  -7  16  -1    3.13    1.63
  -7  16  -1    1.24    1.51
  -7  16   1    3.70    1.70
  -7  16   1    0.70    1.53
  -7 -16  -1   -0.43    1.63
   0  16  -2  115.11    6.26
   0 -16  -2  112.98    6.24
   0  16   2  112.97    6.27
   0 -16   2  113.84    6.24
   1 -16  -2    8.47    1.04
   1  16   2    9.84    1.19
  -1 -16   2    8.00    0.83
  -1  16  -2    7.46    0.92
  -1 -16   2    7.31    0.83
  -1 -16   2    9.36    1.02
   1 -16  -2    7.02    0.96
   1 -16   2    8.05    1.06
  -1  16   2    8.08    0.94
   1  16  -2    7.42    0.85
  -1 -16  -2    6.61    0.76
  -2  16  -2   15.25    1.47
  -2 -16   2   13.28    1.20
  -2 -16   2   11.81    1.32
   2 -16  -2   15.16    1.24
   2 -16  -2   16.59    1.26
  -2 -16   2   12.17    1.17
   2  16   2   12.06    1.38
  -2 -16  -2   16.00    1.26
   2 -16   2   10.99    1.29
  -2  16   2   11.90    1.44
   2  16  -2   18.30    1.29
   3 -16  -2    3.64    0.73
   3 -16  -2    4.01    0.82
  -3  16  -2    4.50    0.91
  -3 -16   2    5.01    0.66
  -3 -16   2    5.66    0.79
   3  16   2    5.33    0.86
  -3 -16   2    4.72    0.86
  -3 -16  -2    4.05    0.90
  -3 -16  -2    4.88    0.78
  -3 -16  -2    4.06    0.62
   3  16  -2    3.59    0.78
  -3  16   2    5.10    0.98
   4  16   2    1.69    0.87
  -4  16  -2    1.98    1.09
  -4 -16   2    2.72    0.91
  -4 -16   2    0.52    0.61
  -4 -16   2    2.93    0.86
   4  16  -2    1.38    0.71
   4 -16   2    0.12    0.58
  -4 -16  -2    0.47    0.93
  -4  16   2    0.95    0.98
  -4 -16  -2    1.90    0.79
  -5  16  -2    3.54    0.94
  -5 -16   2    3.06    1.01
  -5 -16   2    4.21    1.10
  -5  16  -2    3.53    1.23
   5  16   2    3.17    1.13
  -5  16   2    2.88    1.16
  -5 -16  -2    3.01    1.14
  -5  16   2    3.39    1.22
  -5 -16  -2    4.22    1.06
  -6 -16   2    5.06    1.39
  -6 -16   2    9.73    1.32
  -6  16  -2    9.55    1.32
  -6  16  -2    9.06    1.61
  -6  16   2    7.55    1.45
  -6 -16  -2    9.57    1.46
  -6 -16  -2    8.14    1.58
  -6  16   2    6.59    1.56
   0  16  -3   58.02    3.93
   0 -16   3   72.52    3.92
   0 -16   3   68.64    3.89
   0  16   3   74.05    3.98
   1  16   3   11.96    1.41
   1 -16  -3   10.66    1.20
  -1 -16   3   10.59    1.18
  -1  16  -3   11.78    1.43
  -1 -16   3   10.45    1.07
   1 -16   3    9.70    1.28
  -1  16   3   12.88    1.44
   1  16  -3    9.75    1.33
  -1 -16  -3   11.23    1.52
  -2 -16   3   44.53    2.58
  -2 -16   3   42.92    2.66
  -2 -16   3   45.64    2.77
  -2  16  -3   44.43    2.85
   2  16   3   45.53    2.83
   2  16  -3   47.31    2.73
  -2  16   3   42.54    2.84
  -3 -16   3    0.17    0.68
  -3  16  -3   -0.95    0.95
  -3 -16   3    0.13    0.84
   3  16   3    0.09    0.85
  -3 -16   3   -0.26    0.65
   3  16  -3    0.50    0.73
  -3 -16  -3   -0.80    1.00
  -3  16   3    1.03    1.02
  -4  16  -3    2.39    1.25
  -4 -16   3    3.09    1.07
  -4 -16   3    3.74    0.92
   4  16   3    3.62    1.13
  -4  16   3    3.77    1.14
  -4 -16  -3    1.80    1.13
  -5  16  -3    6.14    0.93
  -5  16  -3    4.76    1.46
  -5 -16   3    6.24    1.27
   5  16   3    4.65    1.37
  -5 -16   3    5.17    1.19
  -5  16   3    5.24    1.38
  -5 -16  -3    5.39    1.39
  -6  16  -3    5.72    1.78
  -6 -16   3    7.04    1.40
  -6  16  -3    7.29    1.25
  -6 -16   3    7.04    1.44
  -6 -16  -3    4.15    1.67
  -6 -16  -3    4.64    1.60
  -6  16   3    7.14    1.59
  -6  16   3    6.12    1.72
   0  16   4   10.28    1.20
   0 -16   4    7.99    1.09
   0 -16   4   12.09    1.51
   1  16   4    9.95    1.21
  -1  16  -4    5.11    1.09
  -1 -16   4    8.38    1.06
  -1 -16   4    6.90    0.98
  -1  16   4    8.20    1.23
   1  16  -4    7.71    1.08
   1 -16   4    8.38    1.14
  -2  16  -4   24.35    2.12
  -2 -16   4   23.75    1.96
   2  16   4   25.97    2.11
  -2 -16   4   20.20    1.89
  -2  16   4   24.13    2.13
   2  16  -4   22.88    1.95
   2 -16   4   26.50    2.06
  -3 -16   4   -0.17    0.83
   3  16   4    0.74    1.20
  -3  16  -4    0.76    1.27
  -3 -16   4    1.97    1.10
  -3 -16   4   -0.29    0.67
  -3  16   4   -0.25    1.22
   3  16  -4    1.34    0.91
  -4 -16   4   -0.77    0.86
   4  16   4    1.78    1.29
  -4 -16   4    1.81    1.15
  -4  16  -4    1.63    1.38
  -4  16   4    2.93    1.29
  -4 -16  -4    3.16    1.31
  -5 -16   4    1.48    1.26
  -5 -16   4    2.06    1.34
  -5  16  -4    2.61    1.63
  -5  16   4    0.56    1.49
  -5 -16  -4   -1.82    1.47
   0  16  -5   42.91    2.85
   0  16   5   38.05    2.93
   0 -16   5   37.93    2.81
   1  16   5    0.64    1.16
  -1  16  -5    1.70    1.21
  -1 -16   5    0.91    1.08
  -1  16   5    3.27    1.28
   1 -16   5    2.49    1.21
   1  16  -5    1.07    1.13
  -2 -16   5   13.00    1.49
   2  16   5   14.02    1.64
  -2  16  -5   11.89    1.55
  -2 -16   5   10.12    1.43
  -2  16   5   13.07    1.58
   2  16  -5   12.52    1.43
   2 -16   5   13.22    1.51
  -3 -16   5   -0.47    0.78
  -3 -16   5    1.62    1.25
  -3  16  -5    5.61    1.52
   3  16   5    1.12    1.40
   3 -16   5    2.25    1.36
  -3  16   5    2.14    1.35
   3  16  -5    2.00    1.14
  -4 -16   5    2.36    1.39
  -4  16  -5    4.12    1.64
  -4 -16   5   -0.20    1.03
  -4 -16  -5    2.28    1.54
  -4  16   5    2.12    1.49
   4 -16   5    4.62    1.49
   0  16  -6   11.81    1.69
   0  16   6    8.94    1.63
   0 -16   6    9.49    1.59
  -1  16  -6   -0.78    1.46
   1  16   6    1.11    1.60
  -1 -16   6    0.16    1.50
  -1  16   6    0.51    1.49
   1 -16   6    1.69    1.37
   1  16  -6    0.61    1.41
  -2  16  -6    0.64    1.73
  -2 -16   6    0.40    1.48
   2  16   6    1.31    1.60
  -2  16   6   -0.93    1.45
   2 -16   6   -0.41    1.49
   2  16  -6   -1.41    1.39
   0 -17   0   -0.46    0.56
   0  17   0    0.32    0.61
   1 -17   0    0.86    0.58
   1 -17   0    0.44    0.48
  -1  17   0    0.93    0.67
  -1 -17   0    0.98    0.59
   1  17   0    0.56    0.66
  -2 -17   0   74.90    4.10
  -2 -17   0   73.97    4.10
  -2 -17   0   73.97    4.13
   2 -17   0   75.53    4.06
  -2  17   0   70.41    4.18
   2  17   0   73.93    4.14
   2 -17   0   69.77    4.14
  -3  17   0   40.38    2.63
   3 -17   0   39.88    2.43
   3  17   0   42.94    2.53
  -3 -17   0   41.95    2.45
  -3 -17   0   40.46    2.55
   3 -17   0   36.19    2.71
  -3 -17   0   44.16    2.48
   4  17   0   17.40    1.48
   4 -17   0   11.72    1.35
  -4  17   0   14.60    1.73
  -4 -17   0   15.33    1.44
  -4 -17   0   13.88    1.55
  -4 -17   0   15.21    1.33
  -5 -17   0    2.55    0.89
  -5  17   0    3.07    1.08
   5 -17   0    3.10    0.96
  -5 -17   0    3.31    1.12
  -5  17   0    3.54    1.22
   5  17   0    3.02    0.95
  -6  17   0    4.42    1.33
  -6 -17   0    2.99    1.38
  -6  17   0    3.69    1.41
  -6 -17   0    5.61    1.04
   0  17   1    0.78    0.69
   0 -17   1   -0.82    0.51
   0  17  -1   -0.44    0.68
   0 -17  -1   -0.74    0.51
  -1 -17   1    0.94    0.58
  -1 -17   1    1.47    0.58
   1  17   1    1.03    0.72
   1 -17  -1    2.90    0.61
  -1  17  -1    1.56    0.71
   1 -17  -1    1.87    0.63
  -1 -17   1    2.60    0.65
   1 -17   1    1.37    0.44
   1 -17   1    1.85    0.60
  -1  17   1    1.84    0.72
   1  17  -1    2.88    0.70
  -1 -17  -1    1.44    0.57
  -2 -17   1   44.01    2.45
  -2  17  -1   36.05    2.56
   2  17   1   43.60    2.53
   2 -17  -1   38.79    2.43
   2 -17  -1   34.20    2.45
  -2 -17   1   44.24    2.49
  -2 -17   1   46.53    2.45
  -2  17   1   40.81    2.57
  -2 -17  -1   39.72    2.41
   2 -17   1   41.07    2.52
  -2 -17  -1   38.44    2.45
   2 -17   1   42.66    2.34
   2  17  -1   40.17    2.49
  -3 -17   1    3.56    0.78
   3  17   1    4.07    0.81
   3 -17  -1    2.83    0.71
  -3 -17   1    4.42    0.77
  -3  17  -1    3.67    0.91
  -3 -17   1    4.02    0.70
   3  17  -1    3.06    0.78
  -3 -17  -1    3.05    0.68
  -3  17   1    3.75    0.93
   3 -17   1    3.66    0.59
  -3 -17  -1    1.76    0.80
  -3 -17  -1    3.18    0.69
  -4  17  -1   24.13    1.93
  -4 -17   1   18.32    1.74
  -4 -17   1   19.71    1.70
  -4 -17   1   15.67    1.53
   4 -17  -1   23.17    1.69
   4  17   1   18.35    1.73
  -4  17   1   14.02    1.89
   4  17  -1   23.67    1.64
  -4 -17  -1   21.02    1.59
  -4 -17  -1   20.74    1.83
   4 -17   1   16.74    1.53
  -4 -17  -1   23.08    1.55
  -5 -17   1    0.46    0.93
  -5  17  -1    1.77    0.99
  -5  17  -1    3.77    1.19
   5  17   1    0.47    0.99
  -5 -17   1    1.67    1.09
   5  17  -1    1.37    0.83
  -5  17   1   -0.53    1.10
  -5 -17  -1    1.87    0.80
  -5 -17  -1    1.04    0.93
  -5 -17  -1    0.00    1.12
   5 -17   1    0.46    0.96
  -5  17   1    0.64    1.11
  -6 -17   1    5.45    1.47
  -6 -17   1    3.59    1.12
  -6  17  -1    6.29    1.45
  -6  17  -1    3.75    1.25
  -6  17   1    4.46    1.46
  -6 -17  -1    3.99    1.43
  -6  17   1    2.84    1.38
   0  17  -2    0.23    0.74
   0  17   2    0.37    0.74
   0 -17   2    0.12    0.61
   0 -17  -2    0.61    0.60
  -1 -17   2    9.75    1.20
   1 -17  -2    7.65    0.84
   1  17   2    8.81    1.00
  -1  17  -2    8.78    0.99
   1 -17  -2    7.53    0.85
  -1 -17   2    8.58    1.09
  -1 -17   2    6.93    0.89
  -1  17   2    7.61    1.00
   1  17  -2    7.78    0.91
  -1 -17  -2    7.76    1.05
   1 -17   2    9.50    1.17
  -2  17  -2   14.96    1.68
  -2 -17   2   18.65    1.55
   2  17   2   21.03    1.63
  -2 -17   2   19.20    1.43
  -2 -17   2   19.39    1.38
   2 -17  -2   17.95    1.71
   2 -17  -2   17.32    1.47
  -2 -17  -2   15.20    1.43
   2  17  -2   19.69    1.50
  -2  17   2   17.84    1.68
   3 -17  -2   11.83    1.35
  -3  17  -2   12.72    1.63
  -3 -17   2   12.23    1.22
   3  17   2   13.16    1.52
  -3 -17   2   11.77    1.32
  -3 -17   2   11.48    1.41
  -3 -17  -2   12.89    1.55
   3  17  -2   12.85    1.33
  -3  17   2   12.38    1.61
  -3 -17  -2   10.85    1.32
  -3 -17  -2   11.84    1.13
   4  17   2   28.95    2.20
  -4 -17   2   29.18    2.15
  -4  17  -2   29.11    2.37
  -4 -17   2   29.55    2.19
  -4  17   2   28.65    2.33
  -4 -17  -2   28.30    2.15
   4  17  -2   29.91    2.02
  -4 -17  -2   29.74    2.35
   5  17   2    7.25    1.24
  -5 -17   2    4.60    1.22
  -5  17  -2    5.49    1.34
  -5 -17   2    5.81    1.14
  -5  17  -2    4.58    1.01
  -5 -17  -2    4.82    1.29
  -5  17   2    5.95    1.29
  -6 -17   2    2.15    1.23
  -6 -17   2    1.95    1.33
  -6  17  -2    1.66    1.57
  -6  17  -2    1.31    1.17
  -6  17   2    2.29    1.46
  -6  17   2    0.16    1.49
  -6 -17  -2    0.59    1.45
   0 -17   3   -0.34    0.72
   0 -17   3   -0.33    0.70
   0  17   3    0.15    0.84
   0  17  -3    0.16    0.84
   1  17   3    1.61    0.83
  -1  17  -3    0.67    0.92
  -1 -17   3    0.41    0.72
  -1 -17   3    0.79    0.87
  -1  17   3    1.67    0.86
   1  17  -3    1.08    0.81
  -2 -17   3   13.59    1.20
  -2 -17   3   15.95    1.52
  -2  17  -3   15.24    1.71
  -2 -17   3   12.98    1.35
   2  17   3   14.00    1.65
  -2  17   3   12.90    1.67
   2  17  -3   13.16    1.46
  -3 -17   3    1.04    0.77
  -3 -17   3    2.39    0.78
   3  17   3    2.82    0.99
  -3  17  -3    2.36    1.05
  -3 -17   3    2.53    0.95
  -3 -17  -3    2.61    1.10
   3  17  -3    3.79    0.84
  -3  17   3    2.66    1.05
  -4  17  -3   24.23    2.25
  -4 -17   3   23.49    1.92
   4  17   3   21.96    2.14
  -4 -17   3   25.40    2.07
  -4  17   3   23.94    2.25
   4  17  -3   21.31    1.79
  -4 -17  -3   19.80    2.22
  -5  17  -3    4.67    1.56
   5  17   3    2.48    1.38
  -5 -17   3    3.11    1.24
  -5 -17   3    3.48    1.20
  -5 -17  -3    1.67    1.38
  -5  17   3    5.05    1.46
  -6 -17   3    1.88    1.39
  -6 -17   3    1.10    1.44
  -6  17  -3    2.84    1.76
  -6 -17  -3   -3.24    1.56
  -6 -17  -3    0.45    1.70
   0 -17   4   -0.79    0.95
   0  17   4    0.78    0.99
   0  17  -4    0.73    1.06
   1  17   4    3.68    1.06
  -1  17  -4    4.52    1.11
  -1 -17   4    3.05    0.92
  -1 -17   4    3.15    0.96
   1 -17   4    1.95    1.05
  -1  17   4    2.59    1.09
   1  17  -4    3.30    1.00
  -2 -17   4    8.54    1.18
  -2  17  -4    7.74    1.28
  -2 -17   4    5.81    1.08
   2  17   4    7.80    1.33
   2  17  -4    7.55    1.13
   2 -17   4    9.36    1.28
  -2  17   4    8.59    1.30
  -3 -17   4    0.19    0.74
  -3 -17   4    2.00    1.10
   3  17   4    0.34    1.23
  -3  17  -4    3.93    1.27
  -3 -17   4    0.00    0.89
   3  17  -4    1.83    0.99
  -3  17   4    1.11    1.35
  -4 -17   4   11.01    1.54
  -4  17  -4   12.28    1.63
   4  17   4   13.76    1.75
  -4  17   4   12.06    1.62
  -4 -17  -4   13.61    1.63
  -5 -17   4    1.53    1.41
  -5 -17   4    0.93    1.20
  -5  17  -4    0.86    1.67
  -5 -17  -4   -0.42    1.55
  -5  17   4   -0.08    1.57
   0  17  -5    0.54    1.18
   0  17   5   -0.74    1.21
   0 -17   5    1.49    1.20
  -1  17  -5    3.52    1.35
  -1 -17   5    2.25    1.29
   1  17   5    3.52    1.25
   1  17  -5    4.89    1.25
   1 -17   5    3.15    1.26
  -1  17   5    4.42    1.31
  -2 -17   5    6.29    1.34
  -2  17  -5    8.94    1.50
   2  17   5    7.25    1.53
  -2 -17   5    4.02    1.73
  -2  17   5    5.92    1.43
   2 -17   5    6.28    1.34
   2  17  -5    7.98    1.33
   3  17   5    2.77    1.52
  -3 -17   5    2.86    1.26
  -3  17  -5    1.54    1.69
   3 -17   5    2.12    1.48
   3  17  -5    2.42    1.16
  -3  17   5    2.83    1.48
  -4  17  -5    7.90    1.91
  -4 -17   5    8.45    1.57
  -4 -17  -5    9.31    1.81
   4 -17   5   11.99    1.74
   0  17  -6    2.25    1.57
   0 -17   6   -0.75    1.42
   0  17   6   -1.04    1.60
  -1  17  -6   -0.69    1.62
  -1 -17   6    0.48    1.47
   1  17   6    0.61    1.69
  -1  17   6   -2.23    1.52
   1 -17   6    0.86    1.46
   1  17  -6    0.16    1.48
   0  18   0   56.24    3.26
   0 -18   0   54.50    3.20
   1  18   0   26.39    1.90
   1 -18   0   28.39    1.73
  -1  18   0   27.66    1.92
  -1 -18   0   25.77    1.80
   1 -18   0   26.88    1.81
  -2  18   0    7.54    0.99
   2 -18   0    7.94    0.96
  -2 -18   0    6.47    0.84
  -2 -18   0    7.69    0.90
  -2 -18   0    8.56    0.87
   2  18   0    7.70    0.94
  -3 -18   0    4.63    0.77
  -3 -18   0    5.79    0.81
  -3  18   0    4.79    1.04
   3 -18   0    5.47    0.75
  -3 -18   0    5.60    0.92
   3  18   0    5.90    0.89
  -4  18   0   -0.87    1.10
  -4 -18   0   -0.32    0.92
  -4 -18   0   -0.25    0.80
   4 -18   0   -0.56    0.75
  -4 -18   0    0.91    0.79
   4  18   0    1.75    0.86
  -5 -18   0    0.84    0.89
  -5 -18   0    0.11    0.88
  -5  18   0    0.35    1.25
   5 -18   0    1.40    1.35
   5  18   0    1.13    1.02
  -5 -18   0   -0.90    1.08
  -6  18   0    3.29    1.55
   6  18   0    1.30    1.14
  -6 -18   0    1.93    1.08
  -6 -18   0    0.80    1.47
  -6  18   0    3.06    1.39
   0 -18  -1   50.28    2.96
   0  18   1   51.12    3.04
   0  18  -1   49.85    3.03
   0 -18   1   50.41    2.97
  -1 -18   1   44.04    2.45
  -1  18  -1   36.07    2.50
   1  18   1   40.58    2.49
  -1 -18   1   39.95    2.41
   1 -18  -1   36.53    2.41
   1 -18  -1   37.96    2.36
  -1 -18   1   40.24    2.35
  -1  18   1   41.08    2.51
   1  18  -1   40.15    2.45
  -1 -18  -1   35.08    2.38
   1 -18   1   39.96    2.27
   1 -18   1   38.89    2.42
  -2 -18   1    5.69    0.83
  -2 -18   1    6.19    0.88
   2 -18  -1    9.72    1.09
  -2 -18   1    7.53    0.85
  -2  18  -1    8.38    1.03
   2  18   1    7.83    0.98
   2  18  -1    9.18    1.21
  -2 -18  -1   10.84    1.34
   2 -18   1    6.67    0.89
  -2 -18  -1    9.32    1.10
  -2 -18  -1    9.92    1.11
  -2  18   1    6.49    0.97
  -3 -18   1    9.43    1.02
  -3  18  -1   11.05    1.19
  -3 -18   1    9.01    1.02
   3  18   1    9.82    1.10
   3 -18  -1   11.63    1.27
  -3 -18   1    9.20    0.95
  -3 -18  -1   12.29    1.17
   3  18  -1   12.59    1.36
  -3  18   1    7.85    1.17
   3 -18   1    7.25    1.05
  -3 -18  -1   11.35    1.24
  -3 -18  -1   11.46    1.21
  -4  18  -1    3.34    1.09
  -4 -18   1    3.15    0.81
  -4 -18   1    5.30    0.99
  -4 -18   1    3.18    0.92
   4  18   1    4.48    0.98
   4 -18  -1    3.17    1.10
  -4  18   1    1.82    1.10
  -4 -18  -1    3.74    0.85
   4 -18   1    2.86    0.82
  -4 -18  -1    3.76    1.00
  -4 -18  -1    4.16    0.83
   4  18  -1    5.55    0.91
  -5 -18   1    1.35    1.18
  -5  18  -1    2.95    1.29
  -5 -18   1    1.60    1.04
   5  18   1    1.73    1.08
  -5 -18   1   -1.19    0.80
   5  18  -1    3.72    0.94
   5 -18   1    1.68    1.04
  -5 -18  -1    2.62    0.88
  -5 -18  -1    2.55    1.19
  -5  18   1    1.27    1.16
  -5 -18  -1    2.80    1.03
  -6 -18   1    4.64    1.22
  -6  18  -1    5.73    1.36
  -6  18  -1    2.46    1.49
  -6 -18   1    6.34    1.53
  -6  18   1    2.72    1.44
  -6  18   1    2.38    1.48
  -6 -18  -1    6.46    1.44
   0  18   2   41.69    2.49
   0 -18   2   38.79    2.39
   0  18  -2   30.62    2.40
   0 -18   2   38.03    2.17
  -1 -18   2   13.50    1.13
  -1 -18   2   14.65    1.34
  -1  18  -2   12.59    1.49
   1  18   2   15.90    1.48
  -1 -18   2   15.60    1.45
   1 -18  -2   10.76    1.28
  -1  18   2   12.50    1.51
   1 -18   2   13.60    1.43
  -1 -18  -2   10.37    1.35
   1  18  -2   11.91    1.41
  -2 -18   2   22.41    1.69
  -2  18  -2   18.34    1.92
  -2 -18   2   22.90    1.61
   2  18   2   24.98    1.86
   2 -18  -2   21.93    1.69
  -2 -18   2   22.87    1.80
  -2  18   2   22.42    1.93
  -2 -18  -2   20.63    1.90
   2  18  -2   24.13    1.73
  -3  18  -2    3.08    1.14
   3  18   2    5.10    1.03
  -3 -18   2    3.48    0.82
  -3 -18   2    4.06    0.82
  -3 -18   2    3.74    0.98
  -3 -18  -2    5.16    1.01
   3  18  -2    4.57    0.87
  -3 -18  -2    4.13    0.71
  -3  18   2    3.46    1.07
  -4 -18   2   -0.04    0.73
  -4  18  -2    2.45    1.20
  -4 -18   2    2.62    1.01
   4  18   2    4.43    1.13
  -4 -18   2    3.75    1.02
  -4  18   2    4.09    1.13
  -4 -18  -2    1.77    1.08
   4 -18   2    0.26    0.68
   4  18  -2    2.99    0.88
  -5 -18   2    4.69    1.17
   5  18   2    5.43    1.30
  -5 -18   2    3.55    1.23
  -5  18  -2    4.02    1.49
  -5 -18  -2    3.87    1.32
  -5  18   2    4.79    1.35
  -6 -18   2    2.89    1.33
  -6  18  -2    2.36    1.25
  -6  18  -2    0.86    1.63
  -6 -18   2    3.17    1.43
  -6 -18  -2    0.38    1.60
  -6  18   2    3.04    1.61
   0  18   3    9.74    1.19
   0 -18   3    7.02    1.04
   0 -18   3    7.22    1.01
  -1 -18   3   13.40    1.50
  -1  18  -3   18.97    1.79
  -1 -18   3   14.23    1.64
   1  18   3   16.82    1.76
  -1  18   3   17.34    1.78
   1  18  -3   17.58    1.64
  -2 -18   3    3.70    0.98
  -2  18  -3    4.40    1.13
  -2 -18   3    3.82    0.83
   2  18   3    4.93    1.08
  -2  18   3    4.58    1.15
   2  18  -3    3.38    0.96
   3  18   3    9.67    1.24
  -3 -18   3    5.79    0.92
  -3 -18   3    8.45    1.14
  -3 -18   3    7.03    1.01
  -3  18  -3    9.72    1.37
  -3  18   3    8.24    1.29
   3  18  -3   11.41    1.43
  -3 -18  -3   11.34    1.35
  -4 -18   3    1.17    1.08
  -4 -18   3    1.06    0.83
   4  18   3    0.29    1.18
  -4  18  -3    2.65    1.31
  -4 -18   3    1.43    0.98
  -4  18   3    2.35    1.31
  -4 -18  -3    0.52    1.25
   4  18  -3    1.80    0.92
  -5  18  -3    2.46    1.64
  -5 -18   3    0.05    1.23
   5  18   3    0.52    1.40
  -5 -18   3    0.95    1.25
  -5 -18  -3   -1.63    1.41
  -5  18   3    3.16    1.56
   0  18   4   31.30    2.43
   0  18  -4   31.93    2.44
   0 -18   4   29.30    2.35
  -1  18  -4    5.50    1.26
  -1 -18   4    6.61    1.13
   1  18   4    6.65    1.24
   1  18  -4    5.03    1.14
   1 -18   4    4.48    1.13
  -1  18   4    4.51    1.18
   2  18   4   10.34    1.39
  -2 -18   4    9.91    1.27
  -2  18  -4    7.81    1.43
  -2 -18   4    9.41    1.31
  -2  18   4   12.39    1.47
   2  18  -4   12.69    1.66
   2 -18   4   16.03    1.90
  -3 -18   4   -0.46    1.03
  -3  18  -4   -0.18    1.30
  -3 -18   4   -0.51    0.76
  -3 -18   4    1.02    1.25
   3  18   4    0.91    1.33
  -3  18   4    0.69    1.35
   3  18  -4    0.76    1.04
  -4 -18   4    1.30    0.98
  -4  18  -4   -2.29    1.46
  -4 -18   4    1.04    1.27
   4  18   4    2.11    1.56
   4  18  -4   -0.13    1.04
  -4 -18  -4    2.10    1.48
  -4  18   4    1.30    1.54
   0  18   5    6.30    1.50
   0 -18   5    5.12    1.37
   0  18  -5    3.04    1.35
   1  18   5    2.60    1.43
  -1  18  -5    1.78    1.42
  -1 -18   5    0.13    1.33
   1 -18   5    1.97    1.34
   1  18  -5    4.58    1.37
  -1  18   5    4.51    1.50
  -2  18  -5   -1.32    1.39
  -2 -18   5    2.34    1.30
   2  18   5   -0.50    1.37
   2  18  -5   -0.65    1.28
   2 -18   5    0.30    1.36
  -2  18   5    0.49    1.44
   3  18   5    4.04    1.66
  -3  18  -5    3.41    1.58
  -3 -18   5    5.37    1.52
   3 -18   5    1.50    1.58
  -3  18   5    5.58    1.61
   3  18  -5    3.75    1.31
   0 -19   0    0.76    0.67
   0  19   0    1.49    0.78
  -1  19   0   11.91    1.42
   1 -19   0    9.03    1.37
  -1 -19   0   10.77    1.25
   1  19   0   11.90    1.37
   1 -19   0   11.46    1.10
   2 -19   0    9.14    1.10
  -2 -19   0   10.38    1.25
   2  19   0    9.05    1.05
  -2  19   0   11.16    1.46
  -2 -19   0   10.63    1.35
  -2 -19   0   11.08    1.27
  -3 -19   0   11.40    1.39
   3 -19   0   11.30    1.29
  -3  19   0   14.49    1.72
   3  19   0   13.81    1.52
  -3 -19   0   13.50    1.54
  -3 -19   0   13.51    1.41
   4  19   0   19.10    1.72
  -4 -19   0   17.58    1.84
  -4 -19   0   16.44    1.73
  -4 -19   0   18.17    1.67
  -4  19   0   16.90    2.04
   4 -19   0   14.55    1.65
  -5 -19   0   10.40    1.46
   5  19   0   13.64    1.76
  -5  19   0   11.04    1.54
  -5 -19   0   11.94    1.26
  -6  19   0   -0.47    1.50
   6  19   0   -0.53    1.22
  -6 -19   0   -0.43    1.38
  -6 -19   0    0.80    1.14
  -6  19   0   -1.53    1.47
   0  19  -1    0.18    0.75
   0 -19  -1    0.39    0.76
   0  19   1   -0.65    0.85
   0 -19   1    0.34    0.70
  -1  19  -1   12.63    1.51
  -1 -19   1   13.35    1.24
   1  19   1   11.92    1.48
   1 -19  -1   12.00    1.27
  -1 -19   1   11.01    1.31
  -1 -19   1   15.35    1.40
   1 -19   1   13.22    1.07
   1  19  -1   11.00    1.39
  -1  19   1   12.94    1.50
  -1 -19  -1   11.28    1.26
  -2  19  -1    1.66    0.90
  -2 -19   1   -0.17    0.70
  -2 -19   1    1.08    0.74
  -2 -19   1    0.75    0.75
   2 -19  -1    2.16    0.70
   2  19   1    2.81    0.85
   2 -19   1    0.90    0.56
  -2 -19  -1    1.45    0.71
  -2  19   1    0.75    0.98
  -2 -19  -1    1.81    0.91
   2  19  -1    0.33    0.80
  -2 -19  -1    0.41    0.71
  -3 -19   1   24.12    1.89
  -3 -19   1   23.53    1.95
   3  19   1   24.40    2.04
  -3 -19   1   23.91    1.96
   3 -19  -1   28.04    1.93
  -3  19  -1   28.02    2.17
  -3 -19  -1   28.69    2.08
  -3 -19  -1   28.39    1.92
  -3 -19  -1   28.47    1.87
   3  19  -1   26.69    1.99
   3 -19   1   23.81    1.77
  -3  19   1   25.33    2.15
  -4 -19   1    4.87    1.03
  -4  19  -1    1.83    1.20
  -4 -19   1    4.72    1.09
   4  19   1    6.54    1.08
  -4 -19   1    3.99    0.95
   4  19  -1    4.67    0.99
  -4 -19  -1    3.83    0.89
  -4 -19  -1    3.20    0.98
   4 -19   1    1.59    0.83
  -4  19   1    4.60    1.27
  -4 -19  -1    4.46    1.08
  -5  19  -1    6.54    1.52
  -5 -19   1    8.60    1.35
   5  19   1    9.21    1.27
  -5 -19   1    6.88    1.23
  -5 -19  -1    6.41    1.04
  -5 -19  -1    6.83    1.25
   5  19  -1    7.66    1.11
  -5 -19  -1    5.89    1.32
  -5  19   1    7.42    1.39
   6  19   1   -1.33    1.38
  -6 -19   1    0.23    1.52
  -6 -19   1    0.07    1.25
  -6  19  -1    2.31    1.56
  -6  19  -1   -1.24    1.38
  -6 -19  -1    0.82    1.56
  -6  19   1   -1.62    1.51
  -6 -19  -1    0.39    1.06
   0 -19   2   -0.13    0.52
   0  19   2    0.62    0.94
   0 -19   2   -0.23    0.79
   0  19  -2    0.64    0.87
   1  19   2    9.97    1.12
   1 -19  -2    4.53    0.87
  -1  19  -2    5.28    1.00
  -1 -19   2    8.44    0.93
  -1 -19   2    7.50    0.79
  -1 -19   2    7.29    1.03
  -1  19   2    7.86    1.12
   1  19  -2    5.21    1.01
  -2 -19   2   17.33    1.60
  -2 -19   2   15.51    1.74
  -2 -19   2   16.71    1.52
   2  19   2   20.49    1.80
  -2  19  -2   19.48    1.85
  -2  19   2   16.94    1.91
   2  19  -2   20.92    1.68
   3  19   2   26.39    2.13
  -3 -19   2   25.87    2.04
  -3 -19   2   24.02    1.95
  -3 -19   2   26.98    1.93
  -3  19  -2   24.82    2.22
  -3 -19  -2   24.78    1.81
   3  19  -2   24.91    1.93
  -3 -19  -2   23.34    2.17
  -3  19   2   26.92    2.30
  -4 -19   2    4.26    1.13
   4  19   2    3.57    1.21
  -4  19  -2    2.87    1.34
  -4 -19   2    3.16    1.11
  -4 -19  -2    4.07    1.26
  -4 -19  -2    5.55    0.86
  -4  19   2    5.49    1.28
   4  19  -2    5.70    1.05
  -5 -19   2    4.51    1.25
  -5 -19   2    4.76    1.35
  -5  19  -2    3.53    1.50
   5  19   2    5.12    1.35
  -5 -19  -2    6.30    1.47
  -5  19   2    6.67    1.44
   0  19   3   -1.03    0.97
   0  19  -3   -0.37    0.94
   0 -19   3   -0.89    0.86
   1  19   3    1.29    1.00
  -1 -19   3   -0.55    0.84
  -1  19  -3   -0.37    1.06
  -1 -19   3    0.63    0.96
  -1  19   3    1.44    1.04
   1  19  -3    0.88    0.99
   2  19   3    7.01    1.22
  -2 -19   3    5.15    1.07
  -2 -19   3    4.76    1.00
  -2  19  -3    5.52    1.25
   2  19  -3    5.12    1.07
  -2  19   3    6.07    1.26
   3  19   3   15.01    1.92
  -3  19  -3   12.95    1.56
  -3 -19   3   13.25    1.39
  -3 -19   3    9.02    1.23
  -3 -19  -3   15.51    2.04
  -3  19   3   12.01    1.52
   3  19  -3   12.99    1.65
   4  19   3    2.84    1.28
  -4 -19   3    0.86    1.02
  -4 -19   3    5.61    1.29
  -4  19  -3    3.91    1.47
  -4 -19  -3    1.78    1.39
   4  19  -3    5.08    1.05
  -4  19   3    4.76    1.44
  -5 -19   3    8.48    1.46
  -5 -19   3    6.55    1.51
   5  19   3    6.70    1.68
  -5  19  -3   10.33    1.87
  -5 -19  -3    9.02    1.69
  -5  19   3   10.00    1.76
   0  19   4    0.53    1.13
   0  19  -4    0.12    1.20
   0 -19   4   -1.57    1.11
  -1 -19   4    4.03    1.19
  -1  19  -4    2.85    1.26
   1  19   4    4.61    1.22
   1 -19   4    1.90    1.20
   1  19  -4    2.87    1.18
  -1  19   4    3.12    1.27
  -2 -19   4    3.42    1.21
  -2  19  -4    2.62    1.33
  -2 -19   4    2.66    1.22
   2  19   4    3.75    1.38
  -2  19   4    5.38    1.31
   2 -19   4    3.92    1.24
   2  19  -4    3.41    1.13
  -3  19  -4   11.17    1.66
   3  19   4    6.98    1.48
  -3 -19   4    8.19    1.46
   3  19  -4    9.23    1.32
  -3  19   4    9.71    1.64
  -4  19  -4    2.94    1.71
  -4 -19   4    1.07    1.07
   4  19   4    2.35    1.55
  -4 -19   4    0.58    1.47
  -4 -19  -4    2.83    1.63
   4  19  -4    1.39    1.17
  -4  19   4    2.91    1.59
   0  19   5    0.64    1.40
   0  19  -5    2.41    1.40
   0 -19   5    2.13    1.35
  -1  19  -5   -0.03    1.52
  -1 -19   5   -0.61    1.40
   1  19   5    2.14    1.45
   1 -19   5   -0.03    1.35
  -1  19   5    2.34    1.46
   1  19  -5    2.11    1.45
  -2  19  -5    4.88    1.67
   2  19   5    2.17    1.66
  -2 -19   5    4.19    1.41
   2 -19   5    3.39    1.49
   2  19  -5    2.92    1.40
  -2  19   5    4.23    1.61
   0  20   0    0.24    0.84
   1  20   0   85.73    4.65
   1 -20   0   83.50    4.52
  -1  20   0   73.26    4.66
  -1 -20   0   81.12    4.60
   2 -20   0    0.21    0.67
  -2 -20   0   -1.00    0.72
   2  20   0   -0.48    0.88
  -2  20   0    0.93    0.94
  -2 -20   0   -1.11    0.85
  -2 -20   0   -0.13    0.79
  -3 -20   0    7.61    1.09
   3  20   0    8.35    1.11
  -3 -20   0    8.40    1.02
   3 -20   0    8.26    0.99
  -3 -20   0    7.89    1.07
  -3  20   0    7.83    1.19
   4 -20   0    4.35    1.06
  -4 -20   0    5.11    1.16
  -4  20   0    5.69    1.30
  -4 -20   0    5.13    1.04
  -4 -20   0    5.75    1.20
   4  20   0    6.68    1.08
  -5 -20   0   -0.33    1.77
  -5  20   0    2.60    1.51
  -5 -20   0    0.46    1.24
   5  20   0    1.31    1.14
  -5 -20   0    0.78    1.11
   0  20   1    0.32    0.97
   0  20  -1    1.06    0.85
   0 -20   1    0.01    0.59
  -1 -20   1   30.81    2.08
   1  20   1   30.19    2.16
  -1 -20   1   26.22    2.00
   1 -20  -1   26.98    1.97
  -1  20  -1   21.98    2.17
  -1 -20   1   28.12    1.91
  -1  20   1   31.41    2.18
   1  20  -1   28.28    2.09
   1 -20   1   30.47    1.83
  -2 -20   1    1.99    0.82
  -2 -20   1    3.17    0.82
   2  20   1    2.96    0.96
  -2  20  -1    2.39    1.08
   2 -20  -1    2.12    0.80
  -2 -20   1    1.70    0.82
  -2  20   1    1.89    0.96
  -2 -20  -1    3.16    0.99
   2  20  -1    1.79    0.89
   2 -20   1    1.08    0.66
  -2 -20  -1    2.08    0.80
  -3 -20   1    2.66    0.93
   3  20   1    3.22    1.05
  -3 -20   1    2.91    0.98
  -3 -20   1    4.91    1.01
   3 -20  -1    2.65    0.92
  -3  20  -1    3.68    1.07
  -3 -20  -1    3.53    0.87
   3  20  -1    2.48    0.97
  -3  20   1    2.07    1.11
  -3 -20  -1    2.23    1.04
  -4 -20   1    1.62    1.09
   4  20   1    2.01    1.09
  -4  20  -1   -0.63    1.30
  -4 -20   1    0.51    1.01
  -4 -20   1   -0.31    0.96
  -4 -20  -1    0.33    1.10
   4 -20   1    0.97    0.85
  -4 -20  -1   -0.08    0.87
   4  20  -1    1.44    1.01
  -4  20   1    0.57    1.29
  -5  20  -1   -0.19    1.53
  -5 -20   1    0.51    1.21
  -5 -20   1    2.73    1.35
   5  20   1    0.21    1.22
  -5  20   1   -0.37    1.40
   5  20  -1    0.88    1.07
  -5 -20  -1    0.12    1.00
  -5 -20  -1   -0.55    1.30
   0 -20   2    1.20    0.94
   0  20   2    1.35    0.95
   0  20  -2    1.58    0.93
  -1  20  -2   52.15    3.25
  -1 -20   2   47.10    3.12
   1  20   2   53.01    3.26
  -1 -20   2   51.50    3.18
   1  20  -2   54.85    3.19
  -1  20   2   49.15    3.27
  -2 -20   2    2.79    0.92
  -2 -20   2    1.78    0.79
  -2  20  -2    4.16    1.08
   2  20   2    1.21    0.99
  -2 -20   2    1.32    1.01
   2  20  -2    2.05    1.00
  -2  20   2    0.55    1.07
  -3 -20   2   10.07    1.15
  -3  20  -2   11.97    1.43
   3  20   2    9.32    1.30
  -3 -20   2   10.93    1.24
  -3 -20   2    8.30    1.19
  -3  20   2   10.00    1.45
   3  20  -2    8.90    1.19
  -3 -20  -2   10.04    1.38
  -3 -20  -2   10.77    1.36
  -4 -20   2    0.60    0.96
  -4  20  -2    2.46    1.38
  -4 -20   2    1.29    1.13
   4  20   2    2.32    1.23
  -4 -20   2    1.11    1.17
  -4 -20  -2    1.71    0.87
  -4  20   2    1.82    1.29
   4  20  -2    2.42    1.07
  -4 -20  -2    0.90    1.34
  -5 -20   2    2.21    1.39
  -5 -20   2    2.70    1.34
  -5  20  -2    4.03    1.61
   5  20   2    1.02    1.41
  -5  20   2    5.29    1.51
  -5 -20  -2    5.24    1.55
   0 -20   3    6.84    1.17
   0  20  -3    9.84    1.29
   0  20   3    7.05    1.32
  -1 -20   3   28.18    2.31
  -1  20  -3   26.33    2.41
   1  20   3   30.88    2.43
   1 -20   3   34.78    2.38
   1  20  -3   27.01    2.27
  -1  20   3   29.57    2.43
  -2 -20   3    0.11    0.67
   2  20   3   -0.36    1.19
  -2  20  -3    0.08    1.15
  -2 -20   3    1.08    1.10
  -2 -20   3   -0.77    1.03
   2  20  -3   -0.01    1.06
  -2  20   3    1.25    1.21
  -3 -20   3    0.37    1.01
  -3 -20   3    4.12    1.20
   3  20   3    4.28    1.33
  -3  20  -3    3.27    1.34
  -3 -20   3    0.72    0.83
  -3 -20  -3    4.11    1.32
   3  20  -3    3.45    1.14
  -3  20   3    3.00    1.42
   4  20   3   -1.83    1.38
  -4 -20   3   -0.11    1.26
  -4 -20   3   -0.27    1.02
  -4  20  -3    0.57    1.49
  -4 -20  -3   -1.66    1.46
   4  20  -3    1.62    1.11
  -4  20   3    2.25    1.42
   0 -20   4    4.88    1.32
   0  20   4    6.40    1.36
   0  20  -4    4.46    1.40
   1  20   4   18.29    2.26
  -1  20  -4   17.43    2.26
  -1 -20   4   20.73    2.17
   1 -20   4   14.80    1.73
  -1  20   4   18.17    2.30
   1  20  -4   17.82    2.13
  -2  20  -4    0.36    1.52
   2  20   4    0.59    1.40
  -2 -20   4   -0.98    1.27
  -2  20   4    0.71    1.47
   2 -20   4    3.62    1.36
   2  20  -4   -0.71    1.20
  -3 -20   4    2.88    1.44
  -3 -20   4    0.13    0.94
   3  20   4    1.67    1.49
  -3  20  -4    4.24    1.61
   3  20  -4    5.48    1.23
  -3  20   4    2.47    1.56
   0  20  -5    1.31    1.55
   0  20   5    3.78    1.55
   0 -20   5    4.50    1.59
  -1 -20   5    8.35    1.57
   1  20   5   10.36    1.71
  -1  20  -5   10.63    1.76
  -1  20   5   11.24    1.81
   1  20  -5    9.55    1.70
   1 -20   5    9.92    1.65
  -2 -20   5    0.32    1.41
  -2  20  -5    1.21    1.67
   2  20   5   -0.11    1.63
  -2  20   5    0.99    1.63
   2 -20   5    0.06    1.53
   2  20  -5    1.74    1.46
   0 -21   0    0.62    0.73
   0  21   0   -0.95    0.90
  -1  21   0    4.73    1.06
   1  21   0    6.47    1.09
   1 -21   0    5.71    0.84
   2  21   0    6.25    1.11
   2 -21   0    7.17    0.93
  -2 -21   0    7.08    1.02
  -2 -21   0    6.35    1.09
  -2  21   0    6.02    1.20
  -3 -21   0   15.39    1.77
  -3 -21   0   19.41    1.79
  -3  21   0   19.38    2.03
  -3 -21   0   18.17    1.90
   3  21   0   20.55    1.91
   3 -21   0   15.92    1.74
  -4 -21   0   -0.27    1.19
  -4  21   0    1.91    1.39
  -4 -21   0    1.67    1.20
   4  21   0    1.40    1.09
   4 -21   0   -0.41    1.09
  -4 -21   0    1.89    1.04
   5  21   0    7.09    1.31
  -5 -21   0    5.22    1.28
  -5  21   0    8.25    1.58
  -5 -21   0    6.51    1.42
   0  21  -1    1.40    0.96
   0 -21  -1    0.83    0.76
   0  21   1   -0.04    1.01
   0 -21   1    0.44    0.69
  -1  21  -1    3.55    1.05
  -1 -21   1    4.15    0.83
  -1 -21   1    3.83    0.95
   1 -21  -1    4.34    0.88
   1  21   1    3.69    1.12
   1 -21   1    3.34    0.75
   1  21  -1    3.02    0.97
  -1  21   1    4.34    1.08
  -2  21  -1    1.02    1.08
   2  21   1    2.77    1.08
  -2 -21   1    0.16    0.89
   2 -21  -1    0.70    0.85
  -2 -21   1    0.63    0.92
  -2 -21   1    2.31    0.88
   2 -21   1    0.17    0.65
  -2  21   1    1.89    1.00
  -2 -21  -1    1.83    0.98
  -2 -21  -1    0.29    0.85
   2  21  -1    1.08    0.98
  -3 -21   1   23.98    2.20
  -3 -21   1   26.31    2.14
  -3 -21   1   28.58    2.18
   3  21   1   26.46    2.33
  -3  21  -1   26.70    2.37
   3  21  -1   26.24    2.21
  -3  21   1   26.11    2.40
  -3 -21  -1   29.31    2.29
  -3 -21  -1   27.11    2.05
  -4 -21   1    1.28    1.15
  -4 -21   1    0.88    1.08
  -4  21  -1    1.68    1.41
   4  21   1    2.47    1.21
  -4 -21   1   -2.49    1.02
  -4  21   1    0.13    1.40
   4 -21   1    0.63    0.93
   4  21  -1    3.83    1.13
  -4 -21  -1    2.97    1.24
  -4 -21  -1    2.05    0.96
  -5 -21   1   11.68    1.56
  -5  21  -1   10.70    1.84
   5  21   1   11.60    1.56
  -5 -21   1    9.51    1.48
   5  21  -1   12.58    1.39
  -5 -21  -1   11.32    1.33
  -5  21   1    8.01    1.75
  -5 -21  -1    9.25    1.55
   0 -21   2    1.50    0.99
   0  21   2    0.66    1.07
   0  21  -2    0.05    1.01
  -1  21  -2    6.96    1.26
  -1 -21   2    8.23    1.15
   1  21   2    8.60    1.30
   1  21  -2   10.26    1.22
  -1  21   2    6.24    1.25
  -2 -21   2    0.47    1.10
  -2 -21   2    0.72    0.78
  -2  21  -2    0.52    1.16
  -2 -21   2    1.75    1.04
   2  21   2   -0.08    1.15
  -2 -21  -2    2.89    0.87
   2  21  -2    2.98    1.08
  -2  21   2    1.57    1.17
  -3 -21   2   14.15    1.72
  -3  21  -2   15.47    2.05
  -3 -21   2   13.33    1.40
  -3 -21   2   10.16    1.39
   3  21   2   13.18    1.51
   3  21  -2   13.67    1.79
  -3 -21  -2   15.24    2.01
  -3 -21  -2   12.71    1.22
  -3  21   2   11.89    1.61
  -4 -21   2    3.09    1.27
  -4 -21   2    4.26    1.30
  -4  21  -2    4.48    1.44
   4  21   2    5.92    1.40
  -4  21   2    4.08    1.49
  -4 -21  -2    4.53    0.99
  -4 -21  -2    5.13    1.45
   4  21  -2    6.21    1.24
   5  21   2    6.27    1.60
  -5 -21   2    6.71    1.56
  -5 -21   2    6.58    1.59
  -5  21  -2    7.90    1.79
  -5 -21  -2    8.34    1.76
   5  21  -2    8.07    1.76
  -5  21   2    7.95    1.77
   0  21  -3    0.19    1.12
   0  21   3    0.92    1.25
   0 -21   3   -0.35    1.09
   1  21   3    5.57    1.26
  -1  21  -3    5.78    1.36
  -1 -21   3    3.51    1.22
   1 -21   3    7.18    1.24
   1  21  -3    3.80    1.19
  -1  21   3    4.97    1.32
  -2 -21   3    2.71    1.13
  -2 -21   3    0.62    0.74
   2  21   3    1.14    1.20
  -2  21  -3    1.76    1.33
  -2  21   3    2.05    1.29
   2  21  -3    2.42    1.14
  -3 -21   3   19.32    2.14
  -3  21  -3   14.69    1.78
   3  21   3   17.21    2.29
  -3  21   3   15.00    1.76
   3  21  -3   14.59    1.96
  -3 -21  -3   17.31    1.80
  -4 -21   3    2.21    1.40
  -4  21  -3    1.14    1.63
   4  21   3   -1.00    1.45
  -4 -21   3    0.98    1.13
  -4 -21  -3    0.44    1.57
  -4  21   3    4.02    1.68
   4  21  -3    1.95    1.23
   0  21   4   -0.10    1.37
   0 -21   4   -0.65    1.32
   0  21  -4    0.29    1.33
  -1  21  -4    2.47    1.54
  -1 -21   4    7.08    1.36
   1  21   4    6.35    1.53
   1  21  -4    4.48    1.40
   1 -21   4    4.16    1.40
  -1  21   4    6.25    1.53
  -2  21  -4    3.00    1.57
  -2 -21   4   -0.90    1.29
   2  21   4    2.51    1.55
   2 -21   4    3.97    1.52
   2  21  -4   -0.29    1.31
  -2  21   4    0.49    1.60
   3  21   4    9.20    1.81
  -3 -21   4   11.06    1.75
  -3  21  -4    7.65    1.82
  -3  21   4    9.14    1.87
   3  21  -4   11.44    1.50
  -3 -21  -4   10.48    1.91
   0  21  -5    0.14    1.65
   0  22   0    6.99    1.17
   0 -22   0    7.93    1.01
   1  22   0   11.26    1.29
   1 -22   0    9.27    1.08
  -1  22   0   10.17    1.37
  -1 -22   0   11.22    1.22
   2  22   0    7.76    1.24
  -2 -22   0    8.24    1.14
  -2  22   0    7.48    1.28
   2 -22   0    7.82    1.07
  -2 -22   0    8.99    1.17
  -3 -22   0    2.35    1.09
  -3  22   0    3.80    1.27
  -3 -22   0    4.11    1.13
   3  22   0    3.98    1.18
   3 -22   0    3.76    1.07
  -4 -22   0    2.09    1.11
   4  22   0    2.87    1.24
  -4 -22   0   -0.02    1.28
  -4  22   0    4.25    1.38
  -5  22   0    4.76    1.73
   5  22   0    1.26    1.36
  -5 -22   0    1.79    1.48
  -5 -22   0    1.70    1.29
   0 -22  -1   41.02    2.69
   0  22   1   32.70    2.74
   0 -22   1   39.72    2.48
   0  22  -1   39.70    2.73
  -1 -22   1   24.96    2.06
   1 -22  -1   22.20    1.98
  -1 -22   1   22.69    1.91
  -1  22  -1   26.09    2.15
   1  22   1   23.32    2.23
  -1  22   1   24.81    2.22
   1  22  -1   23.31    2.12
   2  22   1   14.85    1.92
  -2 -22   1   15.29    1.45
  -2 -22   1   16.37    1.68
  -2  22  -1   13.47    1.54
  -2  22   1   13.72    1.63
  -2 -22  -1   14.45    1.69
  -2 -22  -1   14.59    1.93
   2  22  -1   17.41    1.90
  -3  22  -1    2.08    1.37
   3  22   1    3.50    1.29
  -3 -22   1    5.14    1.15
  -3 -22   1    1.80    1.09
   3 -22   1   -0.65    0.86
   3  22  -1    2.50    1.18
  -3  22   1    2.54    1.36
  -3 -22  -1    3.09    1.00
  -3 -22  -1    3.87    1.23
  -4 -22   1    2.35    1.27
  -4  22  -1    3.47    1.56
   4  22   1    4.66    1.34
  -4 -22   1    3.51    1.30
  -4 -22  -1    2.67    1.09
  -4  22   1    2.30    1.51
   4  22  -1    5.20    1.30
  -4 -22  -1    5.95    1.36
   0  22  -2   11.26    1.49
   0  22   2   13.05    1.49
   0 -22   2   15.51    1.89
  -1  22  -2   12.29    1.51
  -1 -22   2   11.13    1.40
   1  22   2   12.34    1.48
   1  22  -2   16.49    1.82
  -1  22   2   11.28    1.56
  -2 -22   2    5.31    1.27
  -2  22  -2    4.95    1.41
   2  22   2    5.84    1.38
  -2 -22  -2    7.19    1.04
  -2  22   2    5.65    1.35
   2  22  -2    4.75    1.21
   3  22   2    1.75    1.26
  -3  22  -2    0.24    1.35
  -3 -22   2    0.10    0.97
  -3 -22   2   -0.09    1.19
  -3  22   2    0.20    1.38
  -3 -22  -2    0.92    1.35
   3  22  -2    2.14    1.17
  -3 -22  -2    1.18    0.96
  -4  22  -2    1.52    1.60
   4  22   2    0.28    1.40
  -4 -22   2   -0.34    1.35
  -4 -22   2   -1.03    1.34
   4  22  -2    0.98    1.29
  -4 -22  -2    0.65    1.01
  -4 -22  -2   -0.02    1.56
  -4  22   2    2.51    1.65
   0  22   3   14.61    1.72
   0 -22   3   15.65    1.62
   0  22  -3   12.07    1.55
   1  22   3   17.86    2.23
  -1 -22   3   13.34    1.55
  -1  22  -3   16.01    2.14
   1  22  -3   11.58    1.57
  -1  22   3   14.28    1.70
   1 -22   3   18.03    2.11
  -2 -22   3    9.86    1.47
  -2  22  -3   12.35    1.68
   2  22   3    8.92    1.61
   2  22  -3   15.33    1.94
  -2  22   3   10.61    1.66
  -3  22  -3    3.43    1.53
   3  22   3    2.40    1.54
  -3 -22   3    3.24    1.42
  -3 -22   3    0.00    0.99
   3  22  -3    2.06    1.28
  -3 -22  -3    2.38    1.55
  -3  22   3    2.08    1.64
   0  22   4    5.91    1.60
   0 -22   4    3.97    1.45
   0  22  -4    6.72    1.57
  -1  22  -4    8.07    1.65
  -1 -22   4   10.59    1.53
   1  22   4    8.52    1.68
  -1  22   4    7.43    1.62
   1  22  -4    5.94    1.56
   1 -22   4    8.17    1.64
  -2 -22   4    4.22    1.56
  -2  22  -4    7.41    1.74
   2  22   4    8.02    1.86
   2 -22   4    6.65    1.67
   2  22  -4    4.47    1.52
  -2  22   4    4.62    1.78
   0  23   0    0.30    1.12
   0 -23   0    0.74    0.96
   1 -23   0    2.66    1.00
   1  23   0    3.16    1.26
  -1 -23   0    3.39    1.10
  -1  23   0    2.40    1.31
  -2 -23   0    7.23    1.19
  -2 -23   0    8.79    1.24
  -2  23   0    5.87    1.36
   2  23   0    7.96    1.32
   2 -23   0    7.88    1.17
  -3  23   0    8.72    1.72
  -3 -23   0   10.59    1.38
  -3 -23   0    9.58    1.33
   3  23   0   11.52    1.45
  -4 -23   0   10.74    1.42
  -4 -23   0   11.20    1.58
  -4  23   0   11.07    1.86
   4  23   0   10.35    1.53
   0 -23   1    0.76    0.83
   0  23   1   -0.32    1.21
   0  23  -1   -0.85    1.17
   0 -23   1   -0.50    0.79
  -1  23  -1    1.85    1.17
  -1 -23   1    0.21    0.98
  -1 -23   1    0.78    1.09
   1  23   1    1.72    1.27
   1 -23   1    0.51    0.78
   1  23  -1    0.71    1.16
  -1  23   1    3.48    1.21
  -2  23  -1    8.01    1.38
   2  23   1    9.61    1.43
  -2 -23   1    7.05    1.24
  -2 -23   1    7.64    1.18
  -2 -23  -1    7.28    1.34
  -2  23   1    7.65    1.47
  -2 -23  -1    7.60    1.19
   2  23  -1   10.17    1.36
  -3 -23   1    2.41    1.21
   3  23   1    4.02    1.39
  -3  23  -1    3.80    1.45
  -3 -23   1    2.92    1.27
  -3 -23  -1    4.96    1.35
   3  23  -1    2.07    1.30
  -3  23   1    4.54    1.57
  -3 -23  -1    2.99    1.14
  -4  23  -1    8.06    1.72
  -4 -23   1    7.63    1.47
  -4 -23   1   10.17    1.59
   4  23   1    9.80    1.56
  -4 -23  -1    8.98    1.62
  -4 -23  -1   10.05    1.35
   4  23  -1   10.80    1.53
  -4  23   1    7.44    1.68
   0  23   2   -0.27    1.37
   0 -23   2    1.43    1.26
   0  23  -2   -0.92    1.20
  -1  23  -2    0.71    1.27
   1  23   2    2.77    1.29
  -1 -23   2   -0.09    1.27
  -1 -23   2   -0.30    0.78
  -1  23   2    1.39    1.40
   1  23  -2    2.20    1.21
  -2 -23   2    5.74    1.36
  -2  23  -2    5.36    1.47
   2  23   2    8.10    1.52
  -2  23   2    6.85    1.51
   2  23  -2    8.52    1.39
  -2 -23  -2    7.39    1.15
  -3  23  -2    4.92    1.54
  -3 -23   2    4.03    1.41
  -3 -23   2    1.20    1.10
   3  23   2    4.31    1.45
  -3  23   2    3.43    1.54
   3  23  -2    4.61    1.38
  -3 -23  -2    3.68    1.12
  -3 -23  -2    5.03    1.55
  -4 -23   2    8.38    1.60
  -4  23  -2   10.04    1.80
   4  23   2   10.13    1.70
   4  23  -2   11.09    1.60
  -4 -23  -2    9.75    1.30
  -4 -23  -2    9.22    1.85
   0  23   3    1.09    1.50
   0  23  -3   -0.14    1.33
   0 -23   3    0.67    1.26
  -1  23  -3    1.11    1.51
   1  23   3    4.30    1.52
  -1 -23   3    1.06    1.26
   1  23  -3    2.82    1.42
  -1  23   3    2.36    1.41
   1 -23   3    4.03    1.41
  -2  23  -3    7.65    1.66
  -2 -23   3    6.72    1.49
   2  23   3    7.63    1.56
   2  23  -3    8.98    1.48
  -2  23   3    8.77    1.64
  -3 -23   3    1.45    1.43
  -3 -23   3    0.90    1.18
  -3  23  -3    4.48    1.69
   3  23   3    1.71    1.52
  -3  23   3    0.81    1.66
  -3 -23  -3    2.26    1.08
  -3 -23  -3    0.67    1.69
   3  23  -3    1.41    1.44
   0  23   4   -0.38    1.56
   0  23  -4    1.13    1.52
   0 -23   4   -1.69    1.37
  -1 -23   4    3.08    1.53
  -1  23  -4    4.27    1.65
   1  23   4    1.48    1.79
  -1  23   4    2.45    1.65
   1 -23   4    3.53    1.57
   1  23  -4    2.55    1.51
   0 -24   0   24.55    2.25
   0  24   0   27.42    2.45
   1 -24   0   -0.41    1.07
   1  24   0   -0.43    1.26
  -1  24   0    1.87    1.29
  -1 -24   0   -0.30    1.12
   2  24   0   16.05    1.74
  -2  24   0   13.20    1.74
  -2 -24   0   13.96    1.50
  -2 -24   0   15.13    2.07
  -3 -24   0   -0.93    1.26
   3  24   0    0.98    1.36
  -3 -24   0    0.80    1.25
  -3  24   0   -0.40    1.44
  -4 -24   0   -0.05    1.31
  -4  24   0    0.23    1.60
   4  24   0   -0.56    1.46
  -4 -24   0   -3.35    1.43
   0  24  -1   15.52    2.10
  -1 -24   1   -1.18    0.97
   1  24   1    2.92    1.46
  -1 -24   1    0.07    1.24
  -1  24  -1    1.46    1.27
   1 -24   1    0.27    0.95
  -1  24   1    1.15    1.44
   1  24  -1   -0.24    1.26
  -2 -24   1    4.41    1.32
  -2  24  -1    7.16    1.42
  -2 -24   1    4.61    1.21
   2  24   1    6.46    1.46
  -2 -24  -1    5.53    1.43
   2  24  -1    6.08    1.38
  -2 -24  -1    5.14    1.21
  -2  24   1    6.08    1.46
   3  24   1    1.63    1.47
  -3  24  -1    1.35    1.54
  -3 -24   1    1.62    1.32
  -3 -24   1   -0.31    1.29
  -3  24   1    0.93    1.59
   3  24  -1    0.30    1.41
  -3 -24  -1    2.37    1.46
  -3 -24  -1    1.22    1.21
   0  24  -2   27.64    2.52
   0 -24   2   26.52    2.51
   0  24   2   24.34    2.72
  -1 -24   2   -0.99    0.87
  -1  24  -2    1.30    1.50
  -1 -24   2    1.02    1.36
   1  24   2    2.85    1.45
  -1  24   2    3.48    1.55
   1  24  -2    1.14    1.32
  -2 -24   2    8.82    1.46
   2  24   2   11.08    1.66
  -2  24  -2    9.26    1.70
   2  24  -2    9.54    1.54
  -2  24   2    8.03    1.72
  -2 -24  -2   11.56    1.36
   3  24   2    3.41    1.62
  -3 -24   2    1.23    1.49
  -3 -24   2    0.46    1.18
  -3  24  -2    0.54    1.58
  -3  24   2   -0.26    1.75
   3  24  -2    1.22    1.44
  -3 -24  -2    3.03    1.56
  -3 -24  -2    0.48    1.18
   0  24  -3   11.40    1.74
   0 -24   3   11.36    1.60
   0  24   3   10.53    1.76
   1  24   3    2.95    1.62
  -1  24  -3    0.84    1.57
  -1 -24   3    2.75    1.55
   1 -24   3    2.46    1.55
   1  24  -3    1.61    1.52
  -1  24   3    2.57    1.67
  -2 -24   3    3.17    1.54
   2  24   3    1.36    1.52
  -2  24  -3    2.61    1.65
  -2 -24  -3    4.75    1.19
   2  24  -3    2.69    1.56
  -2  24   3    5.10    1.85
   0  25   0    0.60    1.37
   1  25   0   -2.39    1.32
  -1  25   0   -0.71    1.35
  -1 -25   0   -0.17    1.24
  -1 -25   0    3.03    1.25
   2  25   0    4.67    1.50
  -2 -25   0    4.51    1.32
  -2 -25   0    4.22    1.41
  -2  25   0    4.05    1.51
   3  25   0    0.93    1.46
  -3  25   0   -0.52    1.69
  -3 -25   0    1.49    1.41
  -3 -25   0    0.50    1.32
   0  25   1   -2.59    1.41
   0  25  -1   -0.59    1.33
   0 -25   1    0.45    1.05
  -1 -25   1    1.21    1.34
   1  25   1   -0.36    1.45
  -1  25  -1   -0.46    1.42
  -1 -25   1   -2.66    1.07
   1  25  -1   -1.03    1.36
  -1  25   1   -0.08    1.47
   2  25   1    8.99    1.60
  -2 -25   1   10.04    1.54
  -2  25  -1   10.23    1.65
  -2 -25  -1   10.77    1.67
  -2  25   1    8.33    1.67
   2  25  -1    9.42    1.60
  -2 -25  -1   10.05    1.42
  -3 -25   1    2.48    1.46
  -3 -25   1    0.96    1.38
   3  25   1    1.11    1.68
  -3  25  -1    4.39    1.70
  -3 -25  -1    1.79    1.72
  -3 -25  -1    0.23    1.31
   3  25  -1    2.96    1.57
  -3  25   1   -0.54    1.71
   0  25   2    1.06    1.55
   0 -25   2    0.11    1.37
   0  25  -2    3.37    1.52
  -1  25  -2    1.06    1.50
   1  25   2    2.83    1.63
  -1 -25   2   -0.60    1.41
  -1 -25   2   -0.43    0.95
   1  25  -2   -0.41    1.42
  -1  25   2    3.32    1.61
  -2 -25   2    7.05    1.63
   2  25   2    7.43    1.72
  -2  25  -2    5.38    1.64
  -2  25   2    5.32    1.82
   2  25  -2    6.11    1.58
  -2 -25  -2    7.16    1.35
  -2 -25  -2    6.85    1.80
   0  26   0    8.67    1.64
   1  26   0    5.46    1.62
  -1  26   0    6.02    1.76
  -1 -26   0    8.65    1.54
  -1 -26   0    8.75    1.55
   2  26   0    3.00    1.69
  -2 -26   0   -0.79    1.52
  -2 -26   0    0.08    1.42
  -2  26   0    2.62    1.76
   0  26   1   16.87    2.02
   0  26  -1   14.96    1.99
  -1 -26   1   -1.38    1.20
   1  26   1    2.29    1.54
  -1 -26   1    3.19    1.45
  -1  26  -1    2.12    1.61
  -1  26   1    2.76    1.63
   1  26  -1    2.62    1.53
  -2  26  -1    6.45    1.78
  -2 -26   1    5.86    1.60
   2  26   1    8.30    1.72
  -2  26   1    7.55    1.74
   2  26  -1    6.19    1.67
  -2 -26  -1    7.15    1.71
  -2 -26  -1    7.49    1.51
   0  26  -2    3.14    1.73
   0 -26   2    2.98    1.64
   0  26   2    3.38    1.72
   0   0   0    0.00    0.00
;
_shelx_hkl_checksum     71305
_shelx_res_file
;
TITL bp1a in Pba2
CELL 0.71073   7.36800  22.42430   6.61480  90.0000  90.0000  90.0000
ZERR    2.00   0.00050   0.00140   0.00040   0.0000   0.0000   0.0000
LATT -1
SYMM -X, -Y, Z
SYMM 0.5+X, 0.5-Y, Z
SYMM 0.5-X, 0.5+Y, Z
SFAC C  H  O  Br
UNIT 44  56  4  4
MERG 2
L.S. 4
ACTA 50
BOND $H
SIZE 0.10 0.15 0.16
CONF
FMAP 2
PLAN 5
EQIV $1 2-X, 2-Y, Z
RTAB D2CG O2 C3_$1 > C8_$1
RTAB D2CG H2 C3_$1 > C8_$1
MPLA 6 C3 > C8
MPLA 6 C3_$1 C4_$1 C5_$1 C6_$1 C7_$1 C8_$1 O2 H2
TEMP 26.000
WGHT    0.017600    0.377800
FVAR       0.20543
MOLE 1
BR1   4    1.186679    0.812109    0.482883    11.00000    0.08664    0.04579 =
         0.07185   -0.01184    0.03114    0.01184
O2    3    0.752781    0.982037    0.989693    11.00000    0.06456    0.03656 =
         0.07154   -0.00891    0.01752    0.00494
AFIX 147
H2    2    0.777665    1.016635    0.960667    11.00000   -1.50000
AFIX   0
C3    1    0.985640    0.966756    0.742870    11.00000    0.04000    0.02976 =
         0.03578    0.00087   -0.00383    0.00163
C4    1    1.090341    0.928963    0.622315    11.00000    0.04761    0.03338 =
         0.03527    0.00012    0.00184    0.00311
C5    1    1.053643    0.868879    0.639721    11.00000    0.04829    0.03482 =
         0.03663   -0.00253    0.00346    0.00878
C6    1    0.921215    0.846438    0.764868    11.00000    0.04578    0.02761 =
         0.04484   -0.00177   -0.00207    0.00240
AFIX  43
H6    2    0.902266    0.805449    0.768465    11.00000   -1.20000
AFIX   0
C7    1    0.815011    0.882918    0.885867    11.00000    0.03596    0.03384 =
         0.03823   -0.00175   -0.00515    0.00807
C8    1    0.851842    0.944153    0.870715    11.00000    0.04180    0.03124 =
         0.03791   -0.00481    0.00003    0.00562
C9    1    1.232154    0.953766    0.485241    11.00000    0.08370    0.04800 =
         0.06339   -0.00263    0.03276    0.00309
AFIX 137
H9A   2    1.199315    0.945963    0.347311    11.00000   -1.50000
H9B   2    1.346734    0.935278    0.514317    11.00000   -1.50000
H9C   2    1.241717    0.996027    0.505842    11.00000   -1.50000
AFIX   0
C10   1    0.666846    0.858168    1.023437    11.00000    0.03525    0.04470 =
         0.04842    0.00314    0.00764   -0.00096
C11   1    0.656404    0.790513    1.011117    11.00000    0.06950    0.04811 =
         0.10371    0.00849    0.03640   -0.01291
AFIX 137
H11A  2    0.624322    0.778878    0.876099    11.00000   -1.50000
H11B  2    0.566103    0.776239    1.103873    11.00000   -1.50000
H11C  2    0.772197    0.773728    1.045602    11.00000   -1.50000
AFIX   0
C12   1    0.705306    0.874592    1.244945    11.00000    0.07816    0.09947 =
         0.04928    0.00153    0.00984   -0.02102
AFIX 137
H12A  2    0.826033    0.862293    1.280169    11.00000   -1.50000
H12B  2    0.619490    0.854783    1.331061    11.00000   -1.50000
H12C  2    0.694414    0.916957    1.261943    11.00000   -1.50000
AFIX   0
C13   1    0.482685    0.882851    0.962493    11.00000    0.03881    0.08607 =
         0.10320    0.02024    0.01242    0.00531
AFIX 137
H13A  2    0.479053    0.924901    0.989441    11.00000   -1.50000
H13B  2    0.389314    0.863202    1.038707    11.00000   -1.50000
H13C  2    0.463367    0.876042    0.820836    11.00000   -1.50000
AFIX   0
HKLF 4
REM  bp1a in Pba2
REM R1 =  0.0314 for    1615 Fo > 4sig(Fo)  and  0.0480 for all    1966 data
REM    123 parameters refined using      1 restraints
END
WGHT      0.0223      0.3258
REM Highest difference peak  0.480,  deepest hole -0.205,  1-sigma level  0.054
Q1    1   1.1778  0.8568  0.4856  11.00000  0.05    0.48
Q2    1   1.1876  0.7631  0.4868  11.00000  0.05    0.40
Q3    1   1.1293  0.8338  0.3641  11.00000  0.05    0.31
Q4    1   0.7447  0.8731  0.9855  11.00000  0.05    0.26
Q5    1   1.0907  0.8395  0.6062  11.00000  0.05    0.22
;
_shelx_res_checksum     89200
_shelxl_version_number        2.014
