# Supplementary material for: Crystal structure of 5,5′-di­bromo-3,3′-di-tert-butyl-6,6′-di­methyl­biphenyl-2,2′-diol
Source: Acta Crystallogr E Crystallogr Commun. 2015 Apr 2;71(Pt 5):o278–9. doi: 10.1107/S2056989015006313 (PMC4420096; doi:10.1107/S2056989015006313)
Supplement: Supplementary file 2 [file e-71-0o278-Isup2.hkl]

#
# h,k,l, Fc-squared, Fo-squared, sigma(Fo-squared), status flag
#
data_I
_shelx_title ' bp1a in Pba2'
_shelx_refln_list_code          4
_shelx_F_calc_maximum      145.48
_exptl_crystal_F_000       492.00
_reflns_d_resolution_high  0.8314

loop_
 _space_group_symop_operation_xyz
 'x, y, z'
 '-x, -y, z'
 'x+1/2, -y+1/2, z'
 '-x+1/2, y+1/2, z'

_cell_length_a     7.3680
_cell_length_b    22.4243
_cell_length_c     6.6148
_cell_angle_alpha  90.000
_cell_angle_beta   90.000
_cell_angle_gamma  90.000

_shelx_F_squared_multiplier     1.000

loop_
 _refln_index_h
 _refln_index_k
 _refln_index_l
 _refln_F_squared_calc
 _refln_F_squared_meas
 _refln_F_squared_sigma
 _refln_observed_status
   0   0  -7        601.72        543.59        42.39 o
   2   0  -7         24.29         10.70        15.93 o
   4   0  -7         70.61         66.74        19.69 o
   1   1  -7        109.70        100.39         9.07 o
   2   1  -7         70.37         75.98        11.77 o
   3   1  -7         21.35         21.91        11.44 o
   4   1  -7         71.65         83.33        14.05 o
   0   2  -7         89.71        105.42        11.41 o
   1   2  -7        133.91        126.02         9.47 o
   2   2  -7         67.89         71.86        10.47 o
   3   2  -7         10.28          2.89        11.80 o
   4   2  -7         25.44         -9.07        23.51 o
   1   3  -7         54.48         59.45         9.60 o
   2   3  -7         27.31         29.35        12.75 o
   3   3  -7         99.62         88.01        13.17 o
   4   3  -7         41.39         30.32        13.90 o
   0   4  -7         24.59         22.61        11.49 o
   1   4  -7         69.34         52.07         9.87 o
   2   4  -7         19.95         10.57        11.06 o
   3   4  -7         55.20         54.69        12.72 o
   4   4  -7          6.97         23.62        15.40 o
   1   5  -7         11.60          3.46        10.68 o
   2   5  -7         14.16         32.86        14.56 o
   3   5  -7         79.57         87.29        12.87 o
   0   6  -7         72.99         69.81        15.45 o
   1   6  -7        150.71        165.50        14.25 o
   2   6  -7         18.06         19.66        16.69 o
   3   6  -7         41.66         34.48        16.79 o
   1   7  -7          7.33         14.05        13.27 o
   2   7  -7         68.72         78.57        17.30 o
   3   7  -7         36.72         64.52        18.37 o
   0   8  -7        210.77        227.06        26.02 o
   1   8  -7          0.41        -13.32        13.32 o
   2   8  -7        116.59        147.16        18.12 o
   3   8  -7         39.40         37.90        18.60 o
   1   9  -7         14.60         23.28        17.55 o
   2   9  -7         99.61         88.86        21.23 o
   3   9  -7          8.70         -7.33        25.47 o
   0  10  -7         23.00         43.26        24.81 o
   1  10  -7         60.93         39.90        20.69 o
   2  10  -7         40.98         24.36        22.83 o
   1  11  -7          2.31        -16.35        21.12 o
   2  11  -7          8.15         -9.22        22.05 o
   0  12  -7          3.68        -35.78        35.78 o
   1  12  -7         90.96         71.47        22.63 o
   0   0  -6        610.25        612.39        21.93 o
   2   0  -6        404.48        415.55        24.33 o
   4   0  -6         32.13         60.86        12.05 o
   1   1  -6         40.67         52.02         5.19 o
   2   1  -6        378.23        371.77        12.27 o
   3   1  -6         61.04         61.23         7.26 o
   4   1  -6        154.71        171.23         9.62 o
   5   1  -6          9.04         -0.88        15.81 o
   0   2  -6        239.15        264.30        10.95 o
   1   2  -6        668.76        648.38        13.35 o
   2   2  -6         16.52         19.69         5.96 o
   3   2  -6         52.38         40.89         7.43 o
   4   2  -6         44.01         30.04         8.56 o
   5   2  -6         98.48         98.04        14.06 o
   1   3  -6        176.73        176.27         6.41 o
   2   3  -6         22.90         13.12         5.59 o
   3   3  -6        213.81        229.64         9.55 o
   4   3  -6         55.22         42.17         8.66 o
   5   3  -6        154.86        179.32        15.40 o
   0   4  -6         34.83         35.93         7.26 o
   1   4  -6        286.00        299.20         9.35 o
   2   4  -6        152.70        140.95         6.87 o
   3   4  -6         86.54         92.74         7.63 o
   4   4  -6          3.80         18.27         8.51 o
   5   4  -6         60.91         66.50        14.15 o
   1   5  -6         35.43         33.75         5.38 o
   2   5  -6         38.28         29.18         5.98 o
   3   5  -6        337.52        325.66        12.09 o
   4   5  -6          9.82         16.69        10.98 o
   5   5  -6        139.62        156.53        15.42 o
   0   6  -6        259.51        266.51        12.38 o
   1   6  -6        103.03        118.33         7.51 o
   2   6  -6        222.98        223.02        10.22 o
   3   6  -6         49.89         42.66         9.22 o
   4   6  -6         29.58         24.77         9.57 o
   5   6  -6         59.48         72.46        16.57 o
   1   7  -6         11.96         11.31         7.47 o
   2   7  -6        176.87        168.37         9.76 o
   3   7  -6         50.36         41.40        10.29 o
   4   7  -6        176.24        167.81        14.36 o
   5   7  -6         15.07         27.03        16.35 o
   0   8  -6        469.57        461.92        27.31 o
   1   8  -6          7.22         14.21         9.50 o
   2   8  -6        347.73        355.04        15.55 o
   3   8  -6         24.26         16.12        10.55 o
   4   8  -6         85.16         80.32        14.84 o
   5   8  -6         25.41          0.11        22.20 o
   1   9  -6         31.20         28.42        11.09 o
   2   9  -6        172.61        162.96        10.09 o
   3   9  -6         46.16         36.29        10.90 o
   4   9  -6        216.71        219.32        18.00 o
   5   9  -6         32.58        -16.26        24.61 o
   0  10  -6        225.87        237.53        33.65 o
   1  10  -6        106.90         92.71        13.28 o
   2  10  -6         35.04         34.15         9.34 o
   3  10  -6         55.17         46.41        11.83 o
   4  10  -6         40.23         45.13        20.96 o
   1  11  -6         40.10         26.75        13.47 o
   2  11  -6         29.19         16.75        16.51 o
   3  11  -6        155.36        164.34        19.25 o
   4  11  -6         40.05         59.89        21.02 o
   0  12  -6         64.85         52.63        19.67 o
   1  12  -6        144.49        126.66        15.43 o
   2  12  -6         33.18         22.20        20.24 o
   3  12  -6         49.81         66.41        18.75 o
   4  12  -6         23.83          9.45        22.23 o
   1  13  -6         10.77         -9.45        14.34 o
   2  13  -6          9.91         23.24        32.70 o
   3  13  -6        167.36        169.56        20.37 o
   0  14  -6         36.42          6.16        31.99 o
   1  14  -6        312.35        316.96        24.25 o
   2  14  -6        133.02        106.21        24.45 o
   3  14  -6         98.50         50.16        20.17 o
   1  15  -6         79.58         84.38        19.76 o
   2  15  -6        172.65        129.54        25.88 o
   3  15  -6          5.90         -6.14        37.56 o
   0  16  -6        222.79        279.86        40.05 o
   1  16  -6         16.09         -1.73        24.03 o
   2  16  -6          5.35        -11.77        25.68 o
   1  17  -6         11.03         -5.82        25.89 o
   0   0  -5       1680.50       1683.99        46.94 o
   2   0  -5       1163.97       1191.14        28.38 o
   4   0  -5        331.81        323.65        14.79 o
   6   0  -5        193.46        167.86        24.88 o
   1   1  -5         66.49         61.80         3.68 o
   2   1  -5        716.26        723.71        13.31 o
   3   1  -5        306.06        312.95         8.72 o
   4   1  -5        234.48        254.50         9.50 o
   5   1  -5        140.21        111.12        14.06 o
   6   1  -5        111.50        126.62        16.09 o
   0   2  -5        620.83        619.28        14.16 o
   1   2  -5        441.20        414.75         8.40 o
   2   2  -5        263.33        291.12         8.21 o
   3   2  -5        292.31        293.86         8.65 o
   4   2  -5         42.75         39.25         7.27 o
   5   2  -5          0.31        -10.91        13.30 o
   6   2  -5         89.57        108.88        16.28 o
   1   3  -5        200.77        195.59         5.73 o
   2   3  -5        244.78        244.06         7.70 o
   3   3  -5        559.63        587.07        12.80 o
   4   3  -5        181.84        191.37         8.88 o
   5   3  -5        333.58        363.62        17.39 o
   6   3  -5         39.18         51.34        23.35 o
   0   4  -5        224.47        211.93         8.57 o
   1   4  -5       1238.34       1250.91        21.87 o
   2   4  -5         84.67         84.64         4.72 o
   3   4  -5         30.94         34.18         5.04 o
   4   4  -5         27.23         27.44         7.86 o
   5   4  -5        201.91        185.68        12.37 o
   6   4  -5          7.94         13.11        15.63 o
   1   5  -5         72.45         74.28         4.30 o
   2   5  -5        259.71        235.91         7.96 o
   3   5  -5        618.69        591.02        13.00 o
   4   5  -5         42.23         35.65         8.09 o
   5   5  -5        112.62        130.74        11.76 o
   6   5  -5          5.75         -0.41        17.01 o
   0   6  -5        170.58        150.12         9.24 o
   1   6  -5        901.99        911.16        18.39 o
   2   6  -5        139.08        132.71         5.94 o
   3   6  -5        271.92        247.17         9.60 o
   4   6  -5         30.27         30.52         9.15 o
   5   6  -5         68.27         69.35        11.28 o
   6   6  -5         82.61         82.51        19.34 o
   1   7  -5         85.72         80.97         5.26 o
   2   7  -5        425.33        401.20        11.29 o
   3   7  -5        192.69        185.48         8.73 o
   4   7  -5        408.60        374.77        15.72 o
   5   7  -5         36.29         42.03        11.33 o
   6   7  -5        141.04        126.44        17.16 o
   0   8  -5       1227.19       1236.46        36.32 o
   1   8  -5         66.26         56.51         5.54 o
   2   8  -5        529.69        533.47        14.94 o
   3   8  -5         12.99          4.25         6.51 o
   4   8  -5        170.99        147.52        12.60 o
   5   8  -5         66.79         63.08        11.86 o
   6   8  -5         83.14         66.75        17.03 o
   1   9  -5          7.06          6.52         7.52 o
   2   9  -5        252.56        251.82        12.94 o
   3   9  -5        213.05        187.62         9.02 o
   4   9  -5        491.92        466.53        20.25 o
   5   9  -5         39.07         39.12        11.81 o
   6   9  -5        114.26        118.88        27.33 o
   0  10  -5        332.23        331.48        21.12 o
   1  10  -5        350.60        336.39        15.78 o
   2  10  -5        109.40        116.64         8.38 o
   3  10  -5         81.46         64.54         8.10 o
   4  10  -5         32.50         34.58        10.65 o
   5  10  -5         80.64         37.35        16.73 o
   6  10  -5         41.90         47.46        23.22 o
   1  11  -5         72.81         66.96        12.21 o
   2  11  -5         62.42         67.42        14.55 o
   3  11  -5        222.70        224.51        15.58 o
   4  11  -5         42.92         28.41        12.78 o
   5  11  -5        126.69        119.29        28.56 o
   0  12  -5        113.41        147.14        13.15 o
   1  12  -5        653.21        656.46        35.00 o
   2  12  -5         25.10         39.05        16.23 o
   3  12  -5        122.87        112.42        12.23 o
   4  12  -5         23.07         19.45        13.41 o
   5  12  -5        140.81        130.45        21.88 o
   1  13  -5        197.11        220.20        19.93 o
   2  13  -5         59.22         59.41        17.54 o
   3  13  -5        425.49        431.62        23.33 o
   4  13  -5         62.41         76.82        14.64 o
   5  13  -5        122.50        118.58        22.34 o
   0  14  -5        436.78        433.17        45.97 o
   1  14  -5         80.15         94.69        18.25 o
   2  14  -5        240.75        224.39        20.78 o
   3  14  -5         46.78         53.14        12.81 o
   4  14  -5         30.76         15.84        19.38 o
   5  14  -5         24.42         24.00        23.47 o
   1  15  -5        115.82        117.00        19.74 o
   2  15  -5         65.52         58.15        19.16 o
   3  15  -5        152.26        130.65        22.99 o
   4  15  -5        155.94        144.43        27.04 o
   0  16  -5        995.02       1016.82        67.54 o
   1  16  -5         60.80         32.56        19.57 o
   2  16  -5        273.13        290.01        24.91 o
   3  16  -5         53.03         88.45        42.77 o
   4  16  -5         45.17         75.14        26.60 o
   1  17  -5        118.02        102.40        21.73 o
   2  17  -5        177.30        199.75        23.58 o
   3  17  -5         48.14         48.86        22.66 o
   4  17  -5        176.97        206.17        31.13 o
   0  18  -5         45.67         72.04        31.99 o
   1  18  -5         84.41         77.74        33.18 o
   2  18  -5         16.39        -22.31        22.31 o
   3  18  -5         87.80         85.21        23.90 o
   1  19  -5         40.51         25.24        25.36 o
   2  19  -5         97.66         90.37        25.42 o
   0  20  -5         54.43         31.04        36.73 o
   1  20  -5        234.03        239.34        28.97 o
   2  20  -5          7.49         35.37        26.05 o
   0   0  -4       6039.37       6173.47       165.73 o
   2   0  -4       2035.82       2141.18        48.09 o
   4   0  -4        488.38        525.16        17.10 o
   6   0  -4        181.01        161.36        20.17 o
   1   1  -4         72.92         76.31         3.00 o
   2   1  -4       1223.60       1256.44        21.38 o
   3   1  -4        179.20        187.05         5.50 o
   4   1  -4       2056.01       2088.18        39.36 o
   5   1  -4        100.85        117.43        11.22 o
   6   1  -4        115.37        135.06        17.31 o
   7   1  -4         10.46          8.85        19.43 o
   0   2  -4        999.90       1069.76        21.58 o
   1   2  -4        922.20        902.35        14.75 o
   2   2  -4        356.71        385.83         8.35 o
   3   2  -4        660.54        655.00        11.95 o
   4   2  -4        362.21        367.38        10.07 o
   5   2  -4        131.30        127.48        10.04 o
   6   2  -4        111.41        131.27        14.18 o
   7   2  -4         84.92         83.45        16.66 o
   1   3  -4        185.04        189.12         5.44 o
   2   3  -4        158.78        161.77         5.39 o
   3   3  -4       1322.53       1304.98        21.05 o
   4   3  -4         44.53         40.07         4.63 o
   5   3  -4        113.29        123.49        11.09 o
   6   3  -4         25.05         53.33        14.54 o
   7   3  -4         66.65         75.85        16.69 o
   0   4  -4        192.28        207.37         7.25 o
   1   4  -4       1650.58       1647.01        28.08 o
   2   4  -4         14.41          9.31         3.06 o
   3   4  -4        305.69        311.26         7.59 o
   4   4  -4         48.38         42.78         4.87 o
   5   4  -4        182.81        178.75         9.21 o
   6   4  -4          1.78         20.43        13.33 o
   7   4  -4         84.91         67.24        17.48 o
   1   5  -4       1161.65       1172.44        23.98 o
   2   5  -4         93.24         90.88         3.82 o
   3   5  -4       1087.13       1104.90        18.68 o
   4   5  -4        208.72        207.16         8.16 o
   5   5  -4        608.43        621.22        20.01 o
   6   5  -4         44.74         36.04        13.16 o
   7   5  -4         76.43         90.39        17.29 o
   0   6  -4       3266.77       3353.15        92.36 o
   1   6  -4       1402.50       1407.06        27.66 o
   2   6  -4        710.29        682.74        14.08 o
   3   6  -4         85.15         97.26         4.51 o
   4   6  -4         16.31         12.48         5.22 o
   5   6  -4        154.47        141.46         9.02 o
   6   6  -4         43.12         28.05        10.72 o
   7   6  -4         44.43         41.47        17.27 o
   1   7  -4         15.76         14.07         3.49 o
   2   7  -4        831.33        781.35        17.48 o
   3   7  -4        155.58        146.45         6.51 o
   4   7  -4        625.20        602.72        15.89 o
   5   7  -4        257.61        235.89        12.01 o
   6   7  -4         65.94         48.38        11.18 o
   7   7  -4          7.19          9.13        17.42 o
   0   8  -4       1284.33       1272.40        35.68 o
   1   8  -4        107.18        115.07         5.81 o
   2   8  -4        653.29        646.52        15.16 o
   3   8  -4          8.02         12.22         5.33 o
   4   8  -4        213.46        205.72         9.10 o
   5   8  -4          4.11          0.06         8.17 o
   6   8  -4        143.54        138.86        12.60 o
   7   8  -4         22.06         18.77        17.93 o
   1   9  -4         94.99         95.38         6.80 o
   2   9  -4        627.97        607.72        15.24 o
   3   9  -4         82.96         72.46         5.70 o
   4   9  -4        350.24        342.90        13.64 o
   5   9  -4        201.23        195.70        11.03 o
   6   9  -4        145.03        167.85        13.44 o
   7   9  -4         33.06         58.51        20.35 o
   0  10  -4        988.62        999.17        33.11 o
   1  10  -4       1072.92       1027.86        27.38 o
   2  10  -4        342.22        322.10        10.42 o
   3  10  -4        274.73        265.98        12.19 o
   4  10  -4         88.39         93.50         9.38 o
   5  10  -4         82.32         68.26         9.26 o
   6  10  -4         88.85         90.75        15.83 o
   1  11  -4        219.50        214.86        10.66 o
   2  11  -4        385.32        383.33        12.72 o
   3  11  -4       1022.02        976.79        30.72 o
   4  11  -4        120.38        140.18        10.37 o
   5  11  -4        275.18        286.82        14.12 o
   6  11  -4         23.37          3.37        13.06 o
   0  12  -4         56.34         61.47         9.38 o
   1  12  -4       1024.40       1034.67        28.52 o
   2  12  -4         68.51         59.59         6.86 o
   3  12  -4         21.10         37.16         8.11 o
   4  12  -4          0.97         -6.70         9.87 o
   5  12  -4        107.82         81.06        12.29 o
   6  12  -4         22.59         10.85        15.96 o
   1  13  -4        196.80        208.10        14.00 o
   2  13  -4         79.64         72.62        10.78 o
   3  13  -4        438.96        429.10        18.16 o
   4  13  -4        144.27        127.87        14.05 o
   5  13  -4        181.34        172.77        16.00 o
   6  13  -4         42.46         54.20        17.39 o
   0  14  -4        890.64        859.48        54.98 o
   1  14  -4       1042.63       1112.33        52.01 o
   2  14  -4        107.67        124.52        20.50 o
   3  14  -4        138.94        145.01        11.88 o
   4  14  -4        143.03        154.41        16.40 o
   5  14  -4         58.09          8.93        32.52 o
   6  14  -4         69.01         87.11        23.20 o
   1  15  -4         90.14         95.36        18.13 o
   2  15  -4        544.05        568.12        33.31 o
   3  15  -4        126.79        160.44        28.32 o
   4  15  -4        395.80        379.49        27.06 o
   5  15  -4         31.60         21.13        25.68 o
   1  16  -4        189.94        158.41        30.81 o
   2  16  -4        522.50        558.68        34.01 o
   3  16  -4         26.71         26.02        17.53 o
   4  16  -4         62.49         57.23        22.51 o
   5  16  -4         27.24          6.65        52.49 o
   1  17  -4         87.72         93.42        17.61 o
   2  17  -4        170.02        180.91        20.07 o
   3  17  -4         62.44         65.54        24.88 o
   4  17  -4        282.81        307.56        27.31 o
   5  17  -4         13.25          4.65        26.92 o
   0  18  -4        672.01        756.63        57.82 o
   1  18  -4        122.78        124.45        20.03 o
   2  18  -4        212.20        248.28        57.82 o
   3  18  -4         26.23          8.11        19.24 o
   4  18  -4         28.49         -2.80        24.59 o
   1  19  -4         78.96         67.78        20.41 o
   2  19  -4         62.27         72.23        20.41 o
   3  19  -4        230.49        238.65        24.48 o
   4  19  -4         29.94         53.60        19.69 o
   0  20  -4        132.51        105.69        33.18 o
   1  20  -4        371.11        417.98        36.73 o
   2  20  -4         11.69         -5.64        22.32 o
   3  20  -4         86.61        119.88        23.16 o
   1  21  -4         96.15         84.24        24.55 o
   2  21  -4         28.63         28.59        38.98 o
   3  21  -4        226.29        244.52        23.46 o
   0  22  -4        142.33        159.24        37.20 o
   1  22  -4        151.26        168.44        26.86 o
   2  22  -4        121.17        144.49        34.83 o
   1  23  -4         26.73         79.90        26.40 o
   0   0  -3       1802.42       1831.03        50.74 o
   2   0  -3       2771.34       2790.99        62.32 o
   4   0  -3         85.63        127.49        13.78 o
   6   0  -3        268.41        269.76        23.71 o
   8   0  -3         64.77         33.20        57.23 o
   1   1  -3        301.32        295.99         5.95 o
   2   1  -3        577.94        590.45        10.21 o
   3   1  -3        796.66        834.24        15.90 o
   4   1  -3       1773.28       1791.48        32.25 o
   5   1  -3        373.44        382.23        10.77 o
   6   1  -3        205.69        225.53        12.35 o
   7   1  -3          5.91         23.42        13.65 o
   8   1  -3         61.22         68.26        22.92 o
   0   2  -3       3579.43       3740.70        80.10 o
   1   2  -3       2913.81       2998.26        49.86 o
   2   2  -3       1119.50       1089.13        18.42 o
   3   2  -3       1475.80       1549.78        26.26 o
   4   2  -3        404.15        384.17         9.71 o
   5   2  -3        423.59        408.04        11.28 o
   6   2  -3         22.10         34.94         9.41 o
   7   2  -3         55.29         49.81        14.21 o
   8   2  -3         33.17         49.08        17.91 o
   1   3  -3       1045.18       1067.71        21.16 o
   2   3  -3       1118.19       1154.26        19.34 o
   3   3  -3       2843.49       2923.19        50.18 o
   4   3  -3        206.22        210.14         7.81 o
   5   3  -3        748.15        760.73        16.91 o
   6   3  -3         20.39         31.17         9.46 o
   7   3  -3         14.16         29.43        14.09 o
   8   3  -3          1.37         -3.77        17.91 o
   0   4  -3        504.16        546.92        14.01 o
   1   4  -3       4407.67       4535.97        87.77 o
   2   4  -3        328.88        319.05         7.03 o
   3   4  -3         94.75        100.69         4.43 o
   4   4  -3        101.22        107.74         5.03 o
   5   4  -3        407.71        383.48        11.28 o
   6   4  -3         52.87         41.93        10.09 o
   7   4  -3        180.49        177.87        15.77 o
   8   4  -3          1.05         -9.55        18.03 o
   1   5  -3       1207.06       1263.45        25.33 o
   2   5  -3        121.19        112.04         4.92 o
   3   5  -3       2134.01       2133.61        38.50 o
   4   5  -3        232.62        240.19         7.92 o
   5   5  -3        288.95        294.77        10.09 o
   6   5  -3          6.95          5.73         9.71 o
   7   5  -3         60.39         45.64        14.54 o
   8   5  -3         10.20         20.58        21.00 o
   0   6  -3       2888.02       2999.32       103.72 o
   1   6  -3       3394.08       3461.39        71.22 o
   2   6  -3        188.67        172.58         6.60 o
   3   6  -3        562.60        578.78        12.34 o
   4   6  -3        172.11        181.58         6.81 o
   5   6  -3        101.67         88.45         6.09 o
   6   6  -3         72.80         85.89         8.82 o
   7   6  -3         71.80         73.52        15.22 o
   1   7  -3        145.70        163.61         6.11 o
   2   7  -3       1244.58       1237.40        28.10 o
   3   7  -3        327.29        321.43         8.74 o
   4   7  -3       1358.38       1314.28        24.88 o
   5   7  -3        137.03        136.84         7.40 o
   6   7  -3        279.23        277.36        13.09 o
   7   7  -3         14.98         23.54        16.28 o
   0   8  -3       7589.41       7966.71       294.32 o
   1   8  -3        112.94        121.08         5.30 o
   2   8  -3       2037.77       1988.24        40.22 o
   3   8  -3        257.78        250.75         7.92 o
   4   8  -3        115.41        113.51         5.37 o
   5   8  -3         61.23         72.13         6.93 o
   6   8  -3        255.99        240.03        17.73 o
   7   8  -3         10.35         -3.14        15.20 o
   1   9  -3         67.28         63.68         5.09 o
   2   9  -3       1492.56       1469.17        31.02 o
   3   9  -3        223.43        229.87         8.69 o
   4   9  -3        902.86        877.73        18.19 o
   5   9  -3         91.80         94.34         9.91 o
   6   9  -3        199.28        194.51        11.52 o
   7   9  -3         37.34         34.29        15.88 o
   0  10  -3        887.41        890.51        39.54 o
   1  10  -3        417.09        423.70        13.39 o
   2  10  -3        339.75        309.35         9.12 o
   3  10  -3         73.66         72.12         5.37 o
   4  10  -3        139.85        132.74         6.28 o
   5  10  -3         37.40         33.47         7.02 o
   6  10  -3        151.61        128.99        11.08 o
   7  10  -3        141.33        150.80        17.74 o
   1  11  -3        241.84        221.23         9.89 o
   2  11  -3        448.92        445.71        12.53 o
   3  11  -3        822.09        771.36        15.88 o
   4  11  -3        100.10         96.10         6.54 o
   5  11  -3        283.33        280.03        12.17 o
   6  11  -3          9.75         -5.20        11.35 o
   7  11  -3         64.10         69.98        17.19 o
   0  12  -3        114.20        113.78        11.10 o
   1  12  -3       2844.28       2844.24        68.01 o
   2  12  -3        155.38        159.02         7.77 o
   3  12  -3        228.78        223.97         8.57 o
   4  12  -3         10.16          8.39         6.53 o
   5  12  -3         67.07         70.84         8.26 o
   6  12  -3          1.20         -7.56        11.86 o
   7  12  -3         35.52         25.45        17.53 o
   1  13  -3        512.91        508.81        15.82 o
   2  13  -3        378.32        367.80        14.25 o
   3  13  -3        924.56        897.67        21.58 o
   4  13  -3         76.14         89.05         9.14 o
   5  13  -3        376.44        382.20        16.50 o
   6  13  -3         28.96         12.34        14.32 o
   7  13  -3         43.99         37.70        18.35 o
   0  14  -3       2027.58       1937.18        76.41 o
   1  14  -3        624.82        616.36        17.29 o
   2  14  -3        553.73        548.84        17.85 o
   3  14  -3         63.69         64.28         8.05 o
   4  14  -3          1.05         10.18         8.95 o
   5  14  -3        150.17        150.82        13.05 o
   6  14  -3         31.58          6.17        15.04 o
   1  15  -3        111.66        111.24         8.32 o
   2  15  -3        909.31        888.84        23.83 o
   3  15  -3        375.60        358.44        16.40 o
   4  15  -3        429.92        432.45        24.44 o
   5  15  -3         89.04         73.31        12.97 o
   6  15  -3        101.25         99.07        16.72 o
   0  16  -3       1348.76       1374.88        93.13 o
   1  16  -3        266.88        256.84        16.04 o
   2  16  -3       1075.11       1089.50        46.72 o
   3  16  -3          0.95         -7.72        11.87 o
   4  16  -3         78.96         49.29        19.86 o
   5  16  -3        115.74        135.38        16.19 o
   6  16  -3        146.95        141.34        18.15 o
   1  17  -3         22.83         21.04        14.41 o
   2  17  -3        310.98        334.41        26.31 o
   3  17  -3         62.63         74.01        13.35 o
   4  17  -3        516.79        517.10        28.07 o
   5  17  -3         86.50         72.94        35.54 o
   6  17  -3         32.02         -2.62        37.09 o
   1  18  -3        419.14        432.24        28.65 o
   2  18  -3         89.19         91.80        17.34 o
   3  18  -3        207.73        257.56        18.91 o
   4  18  -3         35.12         39.30        15.28 o
   5  18  -3         26.29          6.18        48.46 o
   1  19  -3         28.45          6.55        17.14 o
   2  19  -3        123.83        125.51        19.26 o
   3  19  -3        302.80        323.56        23.48 o
   4  19  -3         66.96         94.79        18.94 o
   5  19  -3        218.07        228.75        29.71 o
   0  20  -3        178.79        233.17        30.57 o
   1  20  -3        585.58        632.57        39.16 o
   2  20  -3         12.34          0.79        18.47 o
   3  20  -3         58.56         85.52        17.19 o
   4  20  -3         15.77          7.40        19.76 o
   1  21  -3        124.02        115.29        23.46 o
   2  21  -3         24.20         50.13        20.51 o
   3  21  -3        368.77        371.53        25.20 o
   4  21  -3         41.14         29.46        19.73 o
   0  22  -3        357.72        286.02        36.73 o
   1  22  -3        272.14        319.19        52.49 o
   2  22  -3        226.66        326.70        35.31 o
   3  22  -3         37.60         61.37        19.65 o
   1  23  -3         53.38         47.19        24.51 o
   2  23  -3        179.89        200.07        26.18 o
   3  23  -3         39.40         51.72        16.59 o
   0  24  -3        265.62        270.14        41.23 o
   1  24  -3         27.95         29.18        25.88 o
   2  24  -3         47.19         86.33        19.45 o
   0   0  -2      20017.08      21542.05       573.28 o
   2   0  -2      11391.35      12451.34       291.70 o
   4   0  -2        203.14        206.83        21.10 o
   6   0  -2        684.92        711.28        32.47 o
   8   0  -2         29.84         19.39        20.71 o
   1   1  -2        553.37        554.24        10.01 o
   2   1  -2       5113.55       5650.29       103.24 o
   3   1  -2       2570.65       2655.06        49.49 o
   4   1  -2       2257.05       2303.59        44.18 o
   5   1  -2        236.97        239.63         8.60 o
   6   1  -2        158.89        205.39        11.50 o
   7   1  -2        105.89        101.83        11.12 o
   8   1  -2          1.72        -14.49        14.49 o
   0   2  -2       2951.54       3093.58        76.32 o
   1   2  -2       5323.47       5723.89       111.98 o
   2   2  -2        180.71        189.74         6.63 o
   3   2  -2        432.94        466.33         9.23 o
   4   2  -2        183.73        206.02         8.44 o
   5   2  -2         96.85        109.21         5.16 o
   6   2  -2        570.52        564.04        16.30 o
   7   2  -2         58.94         91.44        10.97 o
   8   2  -2         39.61         22.94        20.45 o
   1   3  -2        181.57        180.53         4.50 o
   2   3  -2       2486.91       2603.01        47.70 o
   3   3  -2       2435.34       2311.48        39.71 o
   4   3  -2        488.42        478.13        10.47 o
   5   3  -2       1205.13       1204.80        24.15 o
   6   3  -2         41.91         36.15         7.34 o
   7   3  -2         23.47         36.57        10.51 o
   8   3  -2         11.14          1.26        19.24 o
   0   4  -2        966.31        989.87        36.70 o
   1   4  -2       6307.11       6540.12       134.16 o
   2   4  -2       1398.37       1385.04        28.29 o
   3   4  -2        569.51        533.20        11.25 o
   4   4  -2         12.67         16.03         3.20 o
   5   4  -2        342.35        338.87         9.18 o
   6   4  -2        199.68        191.07         9.26 o
   7   4  -2         86.88         91.72        11.26 o
   8   4  -2          3.13         20.52        15.27 o
   1   5  -2       1226.54       1224.20        23.53 o
   2   5  -2        653.16        651.59        15.23 o
   3   5  -2       1780.22       1806.55        34.40 o
   4   5  -2        233.08        222.62         7.06 o
   5   5  -2        743.62        741.10        15.87 o
   6   5  -2         68.79         66.75         6.89 o
   7   5  -2         25.90         34.28        11.10 o
   8   5  -2          3.31          1.94        15.45 o
   0   6  -2       3870.45       3903.45       145.27 o
   1   6  -2       2247.28       2231.27        54.45 o
   2   6  -2       3957.82       4112.81        83.84 o
   3   6  -2        171.55        150.92         5.46 o
   4   6  -2         81.15         80.46         4.26 o
   5   6  -2        127.66        126.50         5.68 o
   6   6  -2         76.98         86.76         7.46 o
   7   6  -2        181.99        157.14        10.64 o
   8   6  -2         20.62         26.70        15.83 o
   1   7  -2        645.60        681.86        14.54 o
   2   7  -2       3927.10       4131.71        82.51 o
   3   7  -2        288.29        264.20         7.49 o
   4   7  -2       1603.63       1594.71        29.36 o
   5   7  -2         91.03         87.92         5.21 o
   6   7  -2        473.42        473.06        15.42 o
   7   7  -2         23.65         20.08         9.87 o
   8   7  -2          5.18         10.54        16.09 o
   0   8  -2       5921.36       5796.07       215.73 o
   1   8  -2         31.06         40.43         3.70 o
   2   8  -2       2543.18       2475.82        50.82 o
   3   8  -2         94.94         91.48         4.13 o
   4   8  -2        133.67        134.55         5.48 o
   5   8  -2         35.82         35.05         5.07 o
   6   8  -2        195.36        203.88         9.77 o
   7   8  -2          2.24         -1.83        10.22 o
   8   8  -2         75.12         56.33        20.73 o
   1   9  -2        138.36        141.09         6.44 o
   2   9  -2       1664.84       1580.16        32.45 o
   3   9  -2        186.79        165.76         6.24 o
   4   9  -2       1554.12       1515.02        30.52 o
   5   9  -2        156.27        166.37         6.63 o
   6   9  -2        141.36        148.97         9.41 o
   7   9  -2          7.08          7.82        10.27 o
   8   9  -2         32.08          7.60        17.24 o
   0  10  -2       4626.50       4740.27       200.47 o
   1  10  -2       3260.40       3310.82        78.36 o
   2  10  -2        328.04        302.99         9.15 o
   3  10  -2        452.86        450.07        10.43 o
   4  10  -2          5.11          3.16         4.37 o
   5  10  -2         41.71         38.69         5.59 o
   6  10  -2         88.68         88.58         9.03 o
   7  10  -2         65.00         12.65        16.64 o
   1  11  -2       1251.62       1302.15        32.77 o
   2  11  -2        293.78        281.50         9.77 o
   3  11  -2       1326.40       1288.51        25.71 o
   4  11  -2        292.45        271.60         9.48 o
   5  11  -2        579.19        568.10        15.12 o
   6  11  -2         52.07         48.96         9.31 o
   7  11  -2          5.05          4.65        11.62 o
   0  12  -2         96.80         93.37         9.24 o
   1  12  -2       2401.19       2356.92        62.53 o
   2  12  -2         12.29         12.56         4.84 o
   3  12  -2        298.72        293.96         9.36 o
   4  12  -2        129.86        121.82         6.17 o
   5  12  -2        303.18        298.98        12.62 o
   6  12  -2         12.77         20.71         9.68 o
   7  12  -2        239.75        248.29        18.29 o
   1  13  -2        458.86        434.29        13.30 o
   2  13  -2        446.63        467.09        13.75 o
   3  13  -2       2661.69       2587.87        53.02 o
   4  13  -2         56.12         58.89         5.74 o
   5  13  -2        262.21        249.66        12.11 o
   6  13  -2         81.74         84.17        10.70 o
   7  13  -2         75.90         49.86        15.90 o
   0  14  -2       1611.42       1536.30        57.38 o
   1  14  -2       2132.23       2089.41        53.35 o
   2  14  -2        627.90        594.34        17.90 o
   3  14  -2        555.38        527.84        15.25 o
   4  14  -2         77.99         90.64         7.59 o
   5  14  -2         23.80         14.87         8.45 o
   6  14  -2         41.51         40.13        12.40 o
   7  14  -2         29.26         37.59        25.72 o
   1  15  -2        184.34        175.91         9.16 o
   2  15  -2        247.62        233.25        11.70 o
   3  15  -2        133.82        129.16         6.95 o
   4  15  -2        596.32        588.49        18.48 o
   5  15  -2        103.90         95.70        12.89 o
   6  15  -2         84.13         97.42        13.47 o
   7  15  -2         29.15         19.65        17.98 o
   0  16  -2       2648.47       2702.63       104.72 o
   1  16  -2        187.19        173.90         9.44 o
   2  16  -2        408.08        387.89        13.74 o
   3  16  -2        105.34         97.69         6.93 o
   4  16  -2         35.69         33.87        10.03 o
   5  16  -2         91.92         85.98        12.75 o
   6  16  -2        216.01        217.49        17.52 o
   1  17  -2        194.74        186.80         9.73 o
   2  17  -2        411.91        407.99        17.97 o
   3  17  -2        304.22        287.15        13.12 o
   4  17  -2        678.49        694.05        26.16 o
   5  17  -2        134.26        116.42        16.21 o
   6  17  -2         32.67         28.07        18.66 o
   0  18  -2        730.34        725.59        56.87 o
   1  18  -2        281.76        269.88        16.30 o
   2  18  -2        520.74        512.90        24.25 o
   3  18  -2         99.98        103.38        10.54 o
   4  18  -2         59.40         58.57        14.05 o
   5  18  -2         94.91         93.38        23.41 o
   6  18  -2         33.82         30.84        19.98 o
   1  19  -2        135.27        118.10        13.04 o
   2  19  -2        438.78        480.91        29.47 o
   3  19  -2        570.24        581.27        23.83 o
   4  19  -2        107.15        119.29        14.74 o
   5  19  -2        114.60        122.58        32.82 o
   0  20  -2         24.91         37.44        22.04 o
   1  20  -2       1284.13       1269.17        53.95 o
   2  20  -2         51.64         75.73        25.00 o
   3  20  -2        218.39        246.46        15.76 o
   4  20  -2         43.71         44.54        13.09 o
   5  20  -2         91.62        110.96        26.46 o
   1  21  -2        191.45        212.73        39.10 o
   2  21  -2         47.38         53.31        17.32 o
   3  21  -2        281.41        329.02        19.55 o
   4  21  -2        116.35        121.89        14.62 o
   5  21  -2        134.84        192.17        24.21 o
   0  22  -2        284.77        266.82        35.31 o
   1  22  -2        239.31        339.02        49.76 o
   2  22  -2        126.60        144.55        20.05 o
   3  22  -2          9.95         27.48        13.88 o
   4  22  -2         14.72         18.30        15.35 o
   1  23  -2         20.79         34.91        20.76 o
   2  23  -2        180.07        175.02        17.98 o
   3  23  -2         78.08        106.24        16.12 o
   4  23  -2        224.41        238.91        18.83 o
   0  24  -2        539.94        654.97        59.72 o
   1  24  -2         33.58         28.79        23.48 o
   2  24  -2        220.43        246.69        20.72 o
   3  24  -2         38.56         29.77        16.71 o
   1  25  -2         10.85          7.22        24.44 o
   2  25  -2        167.71        154.34        18.56 o
   0  26  -2         42.99         74.41        41.00 o
   0   0  -1       4786.40       5143.51       159.34 o
   2   0  -1       5718.84       5950.43       165.36 o
   4   0  -1          5.96         55.69         6.92 o
   6   0  -1         63.42         84.38         8.48 o
   8   0  -1        100.89         82.94        33.89 o
   1   1  -1       5789.86       6086.54       125.47 o
   2   1  -1       5448.78       5830.31       112.38 o
   3   1  -1        184.85        175.44         6.22 o
   4   1  -1       1904.76       1785.17        35.42 o
   5   1  -1        219.61        223.36         8.55 o
   6   1  -1        497.43        487.41        12.00 o
   7   1  -1         10.25         14.29         9.02 o
   8   1  -1          5.65          0.05        12.04 o
   0   2  -1       7362.33       7628.82       222.32 o
   1   2  -1      20817.41      22342.49       491.06 o
   2   2  -1       2856.66       2832.97        54.82 o
   3   2  -1        505.26        480.64         9.60 o
   4   2  -1        103.95        118.54         5.35 o
   5   2  -1        400.81        419.85        10.56 o
   6   2  -1        216.79        219.83         9.29 o
   7   2  -1        170.56        177.52        10.99 o
   8   2  -1         17.39          0.73        12.49 o
   1   3  -1       5154.38       5373.00       111.06 o
   2   3  -1        190.21        217.73         8.18 o
   3   3  -1       4836.77       4912.56        97.39 o
   4   3  -1        664.57        651.80        13.72 o
   5   3  -1       1337.69       1326.53        24.56 o
   6   3  -1         15.84         24.86         5.37 o
   7   3  -1        101.52        138.18        18.44 o
   8   3  -1          6.31          4.06        19.50 o
   0   4  -1         67.82         59.37         5.92 o
   1   4  -1       5892.18       5929.56       112.17 o
   2   4  -1        498.50        494.39         9.92 o
   3   4  -1        481.99        467.42         9.90 o
   4   4  -1         62.70         69.34         3.48 o
   5   4  -1        427.46        422.98        10.24 o
   6   4  -1        232.58        226.84         8.48 o
   7   4  -1        351.13        404.82        24.20 o
   8   4  -1         26.49         22.99        16.69 o
   1   5  -1        808.82        813.22        15.93 o
   2   5  -1        354.71        362.69         7.06 o
   3   5  -1       7828.88       8105.65       149.39 o
   4   5  -1         88.70         95.42         3.89 o
   5   5  -1       1040.44       1023.75        19.76 o
   6   5  -1        152.11        152.34         6.39 o
   7   5  -1         21.52         19.32         9.13 o
   8   5  -1         32.20         38.54        17.26 o
   0   6  -1       2752.79       2825.34       106.74 o
   1   6  -1      10740.73      11008.67       234.05 o
   2   6  -1        913.91        881.32        15.85 o
   3   6  -1        610.44        568.54        11.92 o
   4   6  -1         86.17         99.56         4.02 o
   5   6  -1         45.73         52.21         4.38 o
   6   6  -1        331.80        330.90        11.11 o
   7   6  -1         53.61         40.97         9.39 o
   8   6  -1         36.58         65.81        18.78 o
   1   7  -1        351.45        333.33         8.64 o
   2   7  -1       2713.28       2653.21        46.39 o
   3   7  -1        863.50        786.20        15.23 o
   4   7  -1       2207.68       2145.26        40.93 o
   5   7  -1         75.56         75.59         4.58 o
   6   7  -1        123.35        129.10         7.23 o
   7   7  -1         37.96         19.82        10.65 o
   8   7  -1         14.30         41.66        19.07 o
   0   8  -1      17813.90      19227.29       724.70 o
   1   8  -1        348.54        380.58        10.51 o
   2   8  -1       5164.47       5259.69        90.22 o
   3   8  -1        421.21        440.05         9.42 o
   4   8  -1        153.66        147.32         5.98 o
   5   8  -1        160.60        150.75         6.15 o
   6   8  -1        249.61        235.71         9.95 o
   7   8  -1          5.02          5.80         9.95 o
   8   8  -1         79.72         85.28        20.30 o
   1   9  -1        120.20        114.83         5.82 o
   2   9  -1       2370.82       2312.43        43.52 o
   3   9  -1        696.20        720.05        13.78 o
   4   9  -1       2051.78       1969.96        36.17 o
   5   9  -1        285.91        278.70         8.88 o
   6   9  -1         92.66        107.21         7.42 o
   7   9  -1        102.14         51.70        17.50 o
   8   9  -1          8.83         -4.77        20.32 o
   0  10  -1       2258.94       2290.82        79.00 o
   1  10  -1        833.54        745.89        19.16 o
   2  10  -1        816.65        768.48        17.01 o
   3  10  -1          7.15          5.78         2.87 o
   4  10  -1        258.99        250.68         7.75 o
   5  10  -1         51.09         54.10         5.12 o
   6  10  -1        248.85        261.63        11.58 o
   7  10  -1         37.84         19.89        11.07 o
   8  10  -1         42.33         26.16        21.10 o
   1  11  -1        819.66        852.92        24.58 o
   2  11  -1        254.97        230.94         7.52 o
   3  11  -1       1759.79       1740.57        33.85 o
   4  11  -1        396.39        376.41         9.38 o
   5  11  -1        452.89        457.75        12.60 o
   6  11  -1         93.35         98.98         8.11 o
   7  11  -1         19.32         12.86        12.42 o
   8  11  -1         11.48         15.68        22.21 o
   0  12  -1        173.64        236.78        14.00 o
   1  12  -1       3788.69       3693.60        88.64 o
   2  12  -1         67.91         69.12         4.43 o
   3  12  -1       1099.77       1100.07        22.04 o
   4  12  -1         43.19         49.43         4.48 o
   5  12  -1         22.23         18.67         5.78 o
   6  12  -1         62.92         50.98         7.96 o
   7  12  -1         62.27         44.60        21.70 o
   1  13  -1        575.40        540.58        15.18 o
   2  13  -1        115.12        113.81         5.69 o
   3  13  -1       1046.72       1026.80        21.15 o
   4  13  -1        397.72        394.50        11.48 o
   5  13  -1        563.63        555.07        14.44 o
   6  13  -1         29.63         26.20         9.19 o
   7  13  -1         11.63         16.24        14.37 o
   0  14  -1       2206.70       2236.86        86.29 o
   1  14  -1       1999.74       1920.53        47.69 o
   2  14  -1       1489.09       1431.20        36.01 o
   3  14  -1         26.13         25.12         4.92 o
   4  14  -1         73.03         89.01         5.87 o
   5  14  -1        418.54        399.97        13.97 o
   6  14  -1        102.57         97.69        15.80 o
   7  14  -1        114.65        107.23        20.09 o
   1  15  -1        418.75        421.32        13.70 o
   2  15  -1       2017.80       2019.33        49.57 o
   3  15  -1        403.76        383.39        12.25 o
   4  15  -1       1632.53       1617.55        31.75 o
   5  15  -1         28.58         33.56         8.78 o
   6  15  -1        160.42        176.13        17.94 o
   7  15  -1         20.37         41.85        25.18 o
   0  16  -1       3236.49       3093.69       119.39 o
   1  16  -1        189.98        193.42         9.76 o
   2  16  -1        973.47        951.71        24.16 o
   3  16  -1         38.78         48.03         5.88 o
   4  16  -1          3.24          8.18         6.97 o
   5  16  -1          7.17         17.92         9.33 o
   6  16  -1         40.48         46.06        14.58 o
   7  16  -1          9.16         31.08        21.71 o
   1  17  -1         50.57         53.13         7.47 o
   2  17  -1        925.74        901.39        23.83 o
   3  17  -1         69.71         70.50         7.26 o
   4  17  -1        515.90        537.49        16.35 o
   5  17  -1         25.78         38.39         9.16 o
   6  17  -1         86.49        114.50        18.89 o
   0  18  -1       1227.69       1186.51        50.17 o
   1  18  -1        871.78        882.29        25.63 o
   2  18  -1        230.62        225.67        10.97 o
   3  18  -1        270.51        277.93        11.95 o
   4  18  -1         99.14         99.13         9.15 o
   5  18  -1         73.20         70.94        10.96 o
   6  18  -1        124.20        123.37        25.27 o
   1  19  -1        300.02        277.63        15.95 o
   2  19  -1         33.52         30.71         7.49 o
   3  19  -1        666.28        665.17        19.21 o
   4  19  -1         79.04         89.91        10.73 o
   5  19  -1        141.03        160.46        12.88 o
   6  19  -1          2.24         11.85        15.84 o
   0  20  -1          3.84         25.12        20.14 o
   1  20  -1        610.03        619.79        39.79 o
   2  20  -1         61.38         54.23         9.47 o
   3  20  -1         65.98         70.66        10.23 o
   4  20  -1         18.60          7.13        12.29 o
   5  20  -1         15.63          2.79        13.93 o
   1  21  -1        113.20         89.49        13.12 o
   2  21  -1         23.28         22.62         9.92 o
   3  21  -1        637.88        648.48        26.31 o
   4  21  -1         38.52         63.63        13.63 o
   5  21  -1        243.54        266.19        17.69 o
   0  22  -1        924.69        956.88        45.41 o
   1  22  -1        549.53        565.88        28.45 o
   2  22  -1        352.10        353.68        20.65 o
   3  22  -1         61.55         69.30        13.89 o
   4  22  -1         81.29        106.20        17.14 o
   1  23  -1         16.49         30.27        19.52 o
   2  23  -1        180.47        198.13        15.53 o
   3  23  -1         56.44         82.82        15.34 o
   4  23  -1        196.15        229.96        18.20 o
   0  24  -1        326.71        367.77        49.76 o
   1  24  -1          4.23         14.38        21.20 o
   2  24  -1        108.29        142.33        16.00 o
   3  24  -1         32.27         30.72        16.44 o
   1  25  -1         12.54        -17.80        23.27 o
   2  25  -1        209.38        239.81        18.66 o
   3  25  -1         27.17         52.41        18.32 o
   0  26  -1        341.96        354.50        47.16 o
   1  26  -1         94.93         56.31        26.28 o
   2  26  -1        149.58        163.64        19.65 o
   2   0   0      10727.69      10631.22       283.29 o
   6   0   0        605.06        657.88        21.47 o
   8   0   0        114.39        158.53        33.65 o
   1   1   0       4039.93       4161.19        78.38 o
   2   1   0       7879.82       8111.91       152.98 o
   3   1   0       1009.90       1014.15        19.66 o
   4   1   0       4162.50       4031.83        81.82 o
   5   1   0         97.26         95.28         4.41 o
   6   1   0        256.35        278.33        10.30 o
   7   1   0         41.18         47.65         7.75 o
   8   1   0          1.58         -6.25        22.26 o
   1   2   0        276.07        265.66         4.70 o
   2   2   0        855.00        876.32        16.84 o
   3   2   0         32.24         30.17         2.35 o
   4   2   0        705.82        722.86        15.83 o
   5   2   0         87.94        101.86         5.05 o
   6   2   0        303.69        282.85        10.43 o
   7   2   0         27.30         29.01         8.65 o
   8   2   0        140.46        182.00        37.91 o
   1   3   0        238.93        219.61         4.04 o
   2   3   0       1528.88       1498.66        25.53 o
   3   3   0       2759.71       2738.46        55.68 o
   4   3   0        880.30        891.85        20.66 o
   5   3   0        334.55        340.54         9.88 o
   6   3   0         20.79         35.89         5.57 o
   7   3   0        245.75        289.82        15.41 o
   8   3   0         58.78         37.46        22.50 o
   0   4   0       3030.06       3109.94       166.59 o
   1   4   0       6062.23       6038.26       107.42 o
   2   4   0        826.26        761.71        13.22 o
   3   4   0       1844.43       1700.23        34.92 o
   4   4   0         95.19        103.88         4.71 o
   5   4   0        330.28        365.49        10.30 o
   6   4   0         31.52         34.74         5.78 o
   7   4   0        327.23        333.99        16.46 o
   8   4   0         87.82         35.62        22.38 o
   1   5   0       1846.89       1824.84        34.71 o
   2   5   0        569.91        558.32         9.92 o
   3   5   0       1961.87       1831.69        35.13 o
   4   5   0        982.09       1018.46        21.72 o
   5   5   0       1701.76       1651.16        34.72 o
   6   5   0         53.18         60.31         7.68 o
   7   5   0          1.99          8.76         9.25 o
   8   5   0         58.87         40.32        16.09 o
   0   6   0       9042.04       9556.25       360.59 o
   1   6   0       7562.26       7545.99       152.16 o
   2   6   0       3239.27       3143.47        53.29 o
   3   6   0       1421.91       1382.73        23.84 o
   4   6   0        174.58        152.63         6.41 o
   5   6   0        383.86        387.76        11.10 o
   6   6   0         40.28         41.88         6.72 o
   7   6   0         79.10         77.94        10.04 o
   8   6   0         33.98          4.58        15.86 o
   1   7   0        226.74        213.26         6.36 o
   2   7   0       2308.91       2276.45        43.37 o
   3   7   0       1523.95       1573.30        27.13 o
   4   7   0       3300.30       3360.47        68.59 o
   5   7   0        176.23        165.30         7.40 o
   6   7   0        294.35        317.62        12.88 o
   7   7   0         17.75         25.16        10.09 o
   8   7   0          0.41        -16.95        16.95 o
   0   8   0       4649.50       4422.30       167.56 o
   1   8   0         91.94         78.27         4.07 o
   2   8   0       2695.53       2532.01        48.25 o
   3   8   0        160.39        168.43         4.83 o
   4   8   0        425.31        415.80         9.38 o
   5   8   0         17.04         22.83         4.99 o
   6   8   0        164.05        173.27         8.76 o
   7   8   0          0.62          8.91        10.33 o
   8   8   0         12.65         31.15        18.23 o
   1   9   0       1990.90       2062.10        49.79 o
   2   9   0       3473.54       3369.37        64.01 o
   3   9   0        447.94        446.02         9.97 o
   4   9   0       1211.62       1126.28        21.22 o
   5   9   0        117.69        113.73         6.25 o
   6   9   0        124.82        123.19         8.41 o
   7   9   0          0.29         -1.67        10.68 o
   8   9   0          1.33        -18.41        18.41 o
   0  10   0       1244.78       1129.60        44.15 o
   1  10   0       8575.15       8936.44       213.47 o
   2  10   0       1772.33       1780.67        34.32 o
   3  10   0       1138.32       1088.97        21.67 o
   4  10   0          1.11          2.20         3.45 o
   5  10   0         71.09         64.91         5.87 o
   6  10   0        204.09        208.61        10.28 o
   7  10   0         51.92         50.92        11.65 o
   8  10   0         19.23         46.07        19.88 o
   1  11   0        251.71        231.81         7.93 o
   2  11   0        727.26        675.03        15.00 o
   3  11   0       3220.46       3250.72        62.09 o
   4  11   0        308.87        287.36         8.77 o
   5  11   0        682.11        693.31        17.21 o
   6  11   0          2.36          2.43         8.11 o
   7  11   0         18.40         20.04        12.80 o
   8  11   0          1.19          0.64        33.66 o
   0  12   0       2328.40       2405.55        92.33 o
   1  12   0       3708.19       3731.94        89.87 o
   2  12   0          5.19          0.96         3.32 o
   3  12   0         98.76        101.17         4.76 o
   4  12   0          3.30          5.64         4.37 o
   5  12   0        508.17        494.69        13.20 o
   6  12   0        217.16        218.07        12.39 o
   7  12   0        198.81        202.59        16.12 o
   1  13   0        523.24        517.60        14.58 o
   2  13   0          1.70          0.78         3.66 o
   3  13   0       2463.86       2392.90        46.20 o
   4  13   0        196.68        212.06         8.20 o
   5  13   0       1045.11       1053.83        22.63 o
   6  13   0          5.46         18.17        15.73 o
   7  13   0          1.01        -14.14        14.49 o
   0  14   0        892.59        822.48        34.51 o
   1  14   0       2228.58       2100.28        51.46 o
   2  14   0        717.41        722.50        16.61 o
   3  14   0         82.41         91.90         5.40 o
   4  14   0        338.12        325.05        10.42 o
   5  14   0         58.10         70.67         6.60 o
   6  14   0        117.42        138.97        16.59 o
   7  14   0         17.05        -10.35        19.19 o
   1  15   0        111.69        111.26         6.27 o
   2  15   0        439.02        425.96        11.63 o
   3  15   0        304.53        287.68        10.08 o
   4  15   0        394.84        413.99        13.36 o
   5  15   0          0.87         -7.01         7.01 o
   6  15   0        154.83        162.26        17.78 o
   7  15   0         10.53          8.66        20.53 o
   0  16   0       3732.64       3762.79       144.27 o
   1  16   0        135.83        128.90         6.91 o
   2  16   0       1402.60       1386.20        29.82 o
   3  16   0        319.57        318.38        13.15 o
   4  16   0         20.17          6.26         6.73 o
   5  16   0         56.53         52.82         9.59 o
   6  16   0        129.31        130.10        19.43 o
   7  16   0         11.55        -20.32        21.34 o
   1  17   0         11.45         17.53         6.18 o
   2  17   0       1770.08       1736.88        36.91 o
   3  17   0        977.45        973.74        22.70 o
   4  17   0        321.45        351.86        14.15 o
   5  17   0         72.32         72.72         9.85 o
   6  17   0         68.98        107.72        14.93 o
   0  18   0       1297.27       1312.02        54.11 o
   1  18   0        640.08        641.51        19.37 o
   2  18   0        160.50        182.11         8.83 o
   3  18   0        126.48        128.20         8.20 o
   4  18   0          2.70          3.34         8.73 o
   5  18   0          3.55         11.05        10.05 o
   6  18   0         36.04         48.01        13.63 o
   1  19   0        290.77        263.76        13.62 o
   2  19   0        244.96        240.14        11.83 o
   3  19   0        268.47        306.39        14.13 o
   4  19   0        429.78        408.30        17.04 o
   5  19   0        251.78        278.28        17.45 o
   6  19   0          4.96         -8.79        13.98 o
   0  20   0          5.69          5.69        19.91 o
   1  20   0       2008.43       1924.58        54.58 o
   2  20   0          1.31         -6.62         7.66 o
   3  20   0        186.60        191.60        10.38 o
   4  20   0        138.28        130.99        10.93 o
   5  20   0         37.25         23.36        13.71 o
   1  21   0        116.26        135.33        13.35 o
   2  21   0        165.38        158.36        11.21 o
   3  21   0        411.83        431.41        17.89 o
   4  21   0         25.08         24.04        11.14 o
   5  21   0        143.71        161.17        16.39 o
   0  22   0        143.36        179.08        18.12 o
   1  22   0        204.64        247.96        14.52 o
   2  22   0        197.90        192.16        12.43 o
   3  22   0         76.99         85.77        12.10 o
   4  22   0         21.11         53.83        17.27 o
   5  22   0         47.94         53.20        17.05 o
   1  23   0         72.75         69.01        13.59 o
   2  23   0        163.16        182.71        13.24 o
   3  23   0        185.20        243.76        17.17 o
   4  23   0        232.03        256.40        18.66 o
   0  24   0        641.25        614.74        39.27 o
   1  24   0          1.27          3.19        13.91 o
   2  24   0        305.23        345.34        20.48 o
   3  24   0          2.58          2.70        15.65 o
   4  24   0          2.70        -17.05        17.05 o
   1  25   0          1.45         -0.38        21.44 o
   2  25   0        118.38        103.64        16.93 o
   3  25   0          5.41         15.24        17.21 o
   0  26   0        208.02        205.45        38.86 o
   1  26   0        136.85        181.13        20.25 o
   2  26   0          6.46         26.31        21.65 o
   2   0   1       4478.19       4766.36       165.27 o
   4   0   1         10.03         54.53         6.19 o
   6   0   1         19.04         33.74        11.60 o
   8   0   1        104.43         89.68        22.85 o
   1   1   1       6139.81       6391.23       135.53 o
   2   1   1       4968.21       5300.97       112.34 o
   3   1   1        230.91        221.61         6.25 o
   4   1   1       1704.48       1619.44        38.23 o
   5   1   1        235.08        247.55        10.36 o
   6   1   1        471.08        481.19        15.67 o
   7   1   1         10.48         21.94        12.45 o
   8   1   1          3.96          6.23        17.30 o
   0   2   1       6473.06       6816.32       222.32 o
   1   2   1      21165.30      22767.71       454.62 o
   2   2   1       3007.02       2959.40        58.61 o
   3   2   1        530.70        502.49        12.40 o
   4   2   1         87.20        101.39         7.64 o
   5   2   1        387.29        410.39        12.14 o
   6   2   1        179.77        199.20         9.50 o
   7   2   1        173.75        164.64        12.31 o
   8   2   1         25.80         36.48        17.08 o
   1   3   1       5375.69       5648.06       119.96 o
   2   3   1        282.54        258.30        11.02 o
   3   3   1       5200.36       5422.92       104.15 o
   4   3   1        805.53        779.56        15.68 o
   5   3   1       1303.26       1282.64        27.87 o
   6   3   1         25.50         22.82         6.36 o
   7   3   1        132.71        147.17        12.12 o
   8   3   1          7.06          1.21        14.54 o
   0   4   1         63.33         54.59         6.64 o
   1   4   1       5977.68       5972.69       112.17 o
   2   4   1        496.26        485.80        10.64 o
   3   4   1        611.85        579.19        15.19 o
   4   4   1         56.87         67.53         3.88 o
   5   4   1        478.20        466.17        11.77 o
   6   4   1        234.75        219.11         9.56 o
   7   4   1        397.23        383.21        20.26 o
   8   4   1         25.91          9.90        14.83 o
   1   5   1        717.17        718.35        15.93 o
   2   5   1        263.69        275.30         8.18 o
   3   5   1       7477.13       7679.46       159.72 o
   4   5   1         84.71         85.04         4.21 o
   5   5   1       1032.41       1014.49        24.23 o
   6   5   1        150.51        152.08         8.11 o
   7   5   1         12.80         15.29         9.11 o
   8   5   1         29.20         29.81        16.53 o
   0   6   1       2799.63       2795.05       106.65 o
   1   6   1      10377.28      10522.13       216.59 o
   2   6   1        744.39        713.68        16.89 o
   3   6   1        618.24        573.60        12.82 o
   4   6   1         94.86        108.71         4.89 o
   5   6   1         54.39         62.36         4.89 o
   6   6   1        329.46        341.38        12.92 o
   7   6   1         29.57         12.21         9.48 o
   8   6   1         38.17         38.25        14.98 o
   1   7   1        294.39        285.09         7.77 o
   2   7   1       2572.40       2507.65        49.21 o
   3   7   1        893.14        827.82        17.44 o
   4   7   1       2448.46       2395.06        46.41 o
   5   7   1         59.86         63.65         5.16 o
   6   7   1        134.53        137.22         8.01 o
   7   7   1         34.39         23.57         9.73 o
   8   7   1         13.06        -16.58        17.13 o
   0   8   1      18209.10      19218.14       724.70 o
   1   8   1        363.88        383.79         9.46 o
   2   8   1       5354.00       5427.14       100.91 o
   3   8   1        444.51        465.26        10.90 o
   4   8   1        129.01        127.06         5.69 o
   5   8   1        152.10        152.92         8.64 o
   6   8   1        247.99        232.25        10.53 o
   7   8   1          4.36          6.51         9.99 o
   8   8   1         67.21         34.66        25.18 o
   1   9   1        158.69        151.84         4.69 o
   2   9   1       2576.28       2537.37        46.21 o
   3   9   1        663.26        683.97        15.77 o
   4   9   1       2032.11       1987.66        41.17 o
   5   9   1        241.71        244.90        10.80 o
   6   9   1        107.16        120.59         8.14 o
   7   9   1         96.39         88.89        17.19 o
   8   9   1          8.24        -10.82        18.85 o
   0  10   1       1814.84       1818.88        78.75 o
   1  10   1        682.98        602.44        14.18 o
   2  10   1        998.18        959.85        19.76 o
   3  10   1          5.90          9.84         3.27 o
   4  10   1        272.24        289.22         9.34 o
   5  10   1         58.41         60.27         5.80 o
   6  10   1        260.76        284.17        13.11 o
   7  10   1         32.70         39.08        17.82 o
   8  10   1         42.98         34.60        25.19 o
   1  11   1        628.12        669.73        15.73 o
   2  11   1        242.99        214.87         6.98 o
   3  11   1       1770.76       1737.61        33.87 o
   4  11   1        359.29        353.46        11.03 o
   5  11   1        406.22        437.45        14.86 o
   6  11   1         83.79        104.56        10.48 o
   7  11   1         19.84         17.28        12.64 o
   8  11   1         11.40         22.49        28.15 o
   0  12   1        192.65        245.57        13.95 o
   1  12   1       3745.00       3665.17        74.82 o
   2  12   1         72.71         69.50         4.14 o
   3  12   1       1075.72       1084.63        22.09 o
   4  12   1         30.25         28.83         5.43 o
   5  12   1         23.86         29.94         7.19 o
   6  12   1         75.00         79.61        11.83 o
   7  12   1         49.75         62.14        17.96 o
   1  13   1        573.83        536.82        12.69 o
   2  13   1        126.79        125.13         5.59 o
   3  13   1       1047.22       1042.25        22.67 o
   4  13   1        468.05        471.08        12.79 o
   5  13   1        674.00        671.57        16.95 o
   6  13   1         25.15         38.98        12.36 o
   7  13   1          6.19         15.71        19.96 o
   0  14   1       2207.15       2215.65        86.29 o
   1  14   1       2021.81       1949.50        40.22 o
   2  14   1       1522.24       1450.66        30.55 o
   3  14   1         10.37          7.97         4.68 o
   4  14   1         88.24         95.70         5.96 o
   5  14   1        386.19        387.66        15.42 o
   6  14   1        131.74        121.30        12.14 o
   7  14   1        113.55        140.86        20.56 o
   1  15   1        430.09        434.80        11.42 o
   2  15   1       1991.92       2002.67        41.90 o
   3  15   1        469.72        463.77        12.24 o
   4  15   1       1528.39       1525.69        31.95 o
   5  15   1         19.59         33.39         8.52 o
   6  15   1        157.94        188.63        13.41 o
   7  15   1         18.30         25.73        20.59 o
   0  16   1       3226.77       3104.10       119.55 o
   1  16   1        186.14        191.24         8.06 o
   2  16   1       1044.45       1038.91        22.44 o
   3  16   1         45.28         47.33         5.78 o
   4  16   1          5.12          4.18         6.84 o
   5  16   1         10.54         11.27         9.22 o
   6  16   1         35.75         47.72        13.50 o
   7  16   1         10.76         55.77        21.87 o
   1  17   1         38.28         38.14         5.28 o
   2  17   1       1052.18       1028.07        22.17 o
   3  17   1         96.75         92.84         7.17 o
   4  17   1        417.29        410.76        17.57 o
   5  17   1         22.63         12.45         9.89 o
   6  17   1         90.34         97.06        15.78 o
   0  18   1       1223.28       1202.82        50.34 o
   1  18   1        944.75        964.42        21.59 o
   2  18   1        155.79        160.54         8.66 o
   3  18   1        211.48        210.61        10.11 o
   4  18   1         90.70         86.75        10.76 o
   5  18   1         62.77         22.47         9.90 o
   6  18   1        120.33        100.47        20.11 o
   1  19   1        321.33        310.65        12.63 o
   2  19   1         17.60         23.74         7.06 o
   3  19   1        595.11        572.16        18.86 o
   4  19   1        115.00        108.08        10.65 o
   5  19   1        164.02        192.62        15.47 o
   6  19   1          3.01        -15.24        16.61 o
   0  20   1          2.53          3.02        11.94 o
   1  20   1        677.54        700.74        19.49 o
   2  20   1         52.85         50.43         7.93 o
   3  20   1         64.95         79.52        10.71 o
   4  20   1         24.01         20.75         9.90 o
   5  20   1         16.79         17.97        15.25 o
   1  21   1         95.64         91.28         9.68 o
   2  21   1         37.29         28.55        10.62 o
   3  21   1        627.67        625.21        23.78 o
   4  21   1         25.88         10.10        11.95 o
   5  21   1        234.96        248.95        19.70 o
   0  22   1        878.52        874.23        83.18 o
   1  22   1        504.96        566.97        24.79 o
   2  22   1        353.69        358.47        19.49 o
   3  22   1         67.79         58.85        17.88 o
   4  22   1         80.86         77.64        15.95 o
   1  23   1         24.18         28.50        11.62 o
   2  23   1        172.52        189.57        15.56 o
   3  23   1         68.22         80.38        15.88 o
   4  23   1        199.16        211.57        18.60 o
   1  24   1          6.44         10.67        12.70 o
   2  24   1        120.37        128.29        15.99 o
   3  24   1         30.43         22.35        16.62 o
   1  25   1         10.83        -14.65        15.96 o
   2  25   1        200.37        218.49        21.90 o
   3  25   1         30.45         25.07        18.23 o
   0  26   1        378.45        399.76        47.87 o
   1  26   1        100.53         35.98        22.52 o
   2  26   1        139.28        173.40        23.03 o
   0   0   2      19844.98      21379.53      1146.20 o
   2   0   2      11007.05      11872.73       376.55 o
   4   0   2        171.27        230.00        14.07 o
   6   0   2        629.79        631.69        34.26 o
   8   0   2         35.45          1.18        33.41 o
   1   1   2        540.62        579.34        14.17 o
   2   1   2       5700.88       6116.17       154.92 o
   3   1   2       2390.92       2459.12        69.96 o
   4   1   2       2236.64       2272.27        55.95 o
   5   1   2        192.95        203.31        11.13 o
   6   1   2        197.96        255.79        13.89 o
   7   1   2        107.06        107.86        19.43 o
   8   1   2          3.85          2.43        23.11 o
   0   2   2       3189.46       3345.34        98.69 o
   1   2   2       5940.03       6202.38       129.33 o
   3   2   2        321.08        377.99        15.95 o
   4   2   2        217.82        236.33         9.35 o
   5   2   2         55.83         62.05         6.79 o
   6   2   2        635.47        596.09        17.30 o
   7   2   2         59.83         79.11        14.95 o
   8   2   2         40.02         22.48        23.93 o
   1   3   2        194.47        192.43         5.05 o
   2   3   2       2236.67       2305.40        67.36 o
   3   3   2       2156.53       1986.85        53.16 o
   4   3   2        513.88        493.86        14.15 o
   5   3   2       1176.46       1143.86        30.77 o
   6   3   2         39.60         50.00         8.52 o
   7   3   2         20.24         25.97        10.88 o
   8   3   2         10.84         12.02        24.04 o
   0   4   2        943.47        904.68        29.92 o
   1   4   2       5696.90       5751.57       134.07 o
   2   4   2       1373.64       1351.44        30.57 o
   3   4   2        651.72        604.29        13.83 o
   4   4   2          9.40         11.57         4.62 o
   5   4   2        287.32        297.20        12.55 o
   6   4   2        206.24        211.64        12.78 o
   7   4   2         77.61         83.20        15.63 o
   8   4   2          2.77         -0.42        24.86 o
   1   5   2       1075.48       1031.26        25.36 o
   2   5   2        664.63        659.49        14.28 o
   3   5   2       2017.00       2022.96        42.18 o
   4   5   2        238.43        239.76         9.56 o
   5   5   2        823.76        808.96        21.57 o
   6   5   2        101.17         96.27         8.69 o
   7   5   2         21.59         30.02        26.88 o
   8   5   2          2.61         10.18        24.38 o
   0   6   2       3857.18       3775.17       118.52 o
   1   6   2       2112.04       2137.42        52.71 o
   2   6   2       4083.53       4156.38        83.86 o
   3   6   2        148.58        139.57         6.58 o
   4   6   2         74.63         78.72         5.21 o
   5   6   2        159.33        149.52         8.24 o
   6   6   2        113.43        122.84         9.18 o
   7   6   2        165.24        140.30        17.86 o
   8   6   2         21.66         48.97        39.22 o
   1   7   2        637.43        663.03        17.16 o
   2   7   2       3917.80       4001.38        82.54 o
   3   7   2        320.87        310.27         8.37 o
   4   7   2       1564.56       1564.43        36.05 o
   5   7   2         71.97         65.12         7.20 o
   6   7   2        417.31        395.24        17.62 o
   7   7   2         23.84         16.65        16.74 o
   8   7   2          6.84         26.37        25.77 o
   0   8   2       5956.62       5629.07       176.12 o
   1   8   2         36.07         43.39         3.10 o
   2   8   2       2594.95       2496.60        54.93 o
   3   8   2         82.50         89.16         4.77 o
   4   8   2        151.42        163.00         7.42 o
   5   8   2         39.44         55.51         7.26 o
   6   8   2        172.14        187.69        11.06 o
   7   8   2          2.48         -3.24        14.20 o
   8   8   2         79.36         44.87        32.82 o
   1   9   2        116.95        108.38         5.25 o
   2   9   2       1615.07       1540.77        35.08 o
   3   9   2        189.72        185.00         7.19 o
   4   9   2       1578.32       1573.26        35.37 o
   5   9   2        164.61        179.36         8.95 o
   6   9   2        117.97        136.13        11.75 o
   7   9   2         13.67          7.73        15.17 o
   8   9   2         28.64         10.51        20.62 o
   0  10   2       4648.48       4581.44       176.94 o
   1  10   2       3307.89       3193.41        71.39 o
   2  10   2        362.30        315.23         9.37 o
   3  10   2        416.79        412.33        11.37 o
   4  10   2          2.82          2.29         5.45 o
   5  10   2         49.76         49.79         7.19 o
   6  10   2         89.58         89.94        11.91 o
   7  10   2         49.20         27.18        16.71 o
   1  11   2       1287.79       1318.86        29.82 o
   2  11   2        254.54        247.68         8.90 o
   3  11   2       1536.74       1479.77        27.41 o
   4  11   2        325.96        304.02        10.56 o
   5  11   2        600.00        606.11        17.71 o
   6  11   2         64.79         54.32        11.90 o
   7  11   2          5.49          7.31        17.58 o
   0  12   2         77.24         87.73         9.03 o
   1  12   2       2277.83       2238.67        50.88 o
   2  12   2          8.42         10.25         4.41 o
   3  12   2        396.17        402.98        10.85 o
   4  12   2        124.26        122.70         6.78 o
   5  12   2        338.04        337.52        15.42 o
   6  12   2          8.61         27.21        12.15 o
   7  12   2        262.04        248.68        21.59 o
   1  13   2        422.15        404.71        11.98 o
   2  13   2        373.11        395.78        12.52 o
   3  13   2       2552.18       2540.44        52.97 o
   4  13   2         42.00         46.80         6.24 o
   5  13   2        256.87        267.44        14.53 o
   6  13   2         76.93         80.03        11.68 o
   7  13   2         65.06         51.16        19.70 o
   0  14   2       1358.24       1332.88        57.22 o
   1  14   2       2271.39       2231.86        48.66 o
   2  14   2        643.80        632.32        16.45 o
   3  14   2        514.70        507.14        13.75 o
   4  14   2         76.49         91.63         7.71 o
   5  14   2         23.67         27.70         8.73 o
   6  14   2         21.38         23.85        11.81 o
   7  14   2         37.90         44.94        20.51 o
   1  15   2        219.29        224.64        10.69 o
   2  15   2        273.82        264.69        10.85 o
   3  15   2         84.44         95.61         9.26 o
   4  15   2        658.47        692.59        20.43 o
   5  15   2         84.43         83.38        11.38 o
   6  15   2         86.11        107.15        14.85 o
   7  15   2         26.97         10.56        25.98 o
   0  16   2       2641.18       2687.40       104.81 o
   1  16   2        215.13        197.75         9.23 o
   2  16   2        292.48        287.17        12.48 o
   3  16   2        122.28        122.82         8.57 o
   4  16   2         28.27         32.27        10.16 o
   5  16   2         72.56         80.26        11.84 o
   6  16   2        184.88        183.90        20.70 o
   1  17   2        208.21        200.50        10.08 o
   2  17   2        463.10        457.00        16.12 o
   3  17   2        293.21        288.73        14.79 o
   4  17   2        619.42        689.58        26.24 o
   5  17   2        126.51        142.99        14.44 o
   6  17   2         46.52         39.67        16.18 o
   0  18   2        930.15        933.86        31.99 o
   1  18   2        349.83        339.45        13.25 o
   2  18   2        526.06        547.83        18.72 o
   3  18   2         87.41         95.11         9.81 o
   4  18   2         75.65         55.25        17.68 o
   5  18   2        111.60        110.85        14.89 o
   6  18   2         49.29         71.79        19.75 o
   1  19   2        189.89        194.10        10.30 o
   2  19   2        403.18        414.10        17.98 o
   3  19   2        608.24        616.68        21.80 o
   4  19   2        101.54         99.83        13.94 o
   5  19   2        102.97        126.02        15.91 o
   0  20   2         15.29         30.20        15.83 o
   1  20   2       1195.69       1190.55        37.98 o
   2  20   2         47.49         37.39         9.96 o
   3  20   2        210.36        231.92        13.29 o
   4  20   2         33.58         32.61        12.06 o
   5  20   2         73.61         67.67        17.35 o
   1  21   2        169.60        185.63        16.81 o
   2  21   2         35.16         20.92        10.73 o
   3  21   2        275.49        298.27        16.01 o
   4  21   2        108.02        105.46        16.08 o
   5  21   2        160.17        162.97        19.24 o
   0  22   2        308.85        334.01        29.15 o
   1  22   2        243.16        274.91        20.19 o
   2  22   2        127.47        132.54        18.21 o
   3  22   2         17.09         10.92        13.86 o
   4  22   2         20.76          5.91        16.83 o
   1  23   2         13.13         17.88        15.56 o
   2  23   2        172.06        164.63        19.94 o
   3  23   2         81.10         73.31        15.88 o
   4  23   2        233.67        220.02        27.61 o
   0  24   2        530.16        605.77        43.71 o
   1  24   2         30.16         28.14        21.55 o
   2  24   2        229.48        224.14        21.91 o
   3  24   2         42.21         27.76        17.30 o
   1  25   2         12.54         23.09        24.56 o
   2  25   2        174.65        160.46        23.51 o
   0  26   2         29.92         75.24        28.13 o
   0   0   3       2018.17       2040.75       101.18 o
   2   0   3       3079.75       3081.50       153.08 o
   4   0   3        110.80        111.85        16.11 o
   6   0   3        269.40        295.97        37.68 o
   8   0   3         69.99         72.04        36.97 o
   1   1   3        289.17        301.71        12.52 o
   2   1   3        482.60        504.64        17.17 o
   3   1   3        933.26        960.17        25.37 o
   4   1   3       1569.40       1573.64        55.91 o
   5   1   3        344.86        347.98        19.83 o
   6   1   3        204.11        216.46        19.59 o
   7   1   3          9.57         -8.97        19.69 o
   8   1   3         57.75         -1.34        26.06 o
   0   2   3       3339.14       3414.12       138.74 o
   1   2   3       2767.61       2796.84        70.45 o
   2   2   3        992.16        973.70        23.83 o
   3   2   3       1314.45       1367.50        41.52 o
   4   2   3        376.74        364.19        20.23 o
   5   2   3        422.53        410.96        20.57 o
   6   2   3         14.73         17.18        10.66 o
   7   2   3         48.96         50.17        20.99 o
   8   2   3         26.36         53.30        26.80 o
   1   3   3       1086.94       1099.24        26.83 o
   2   3   3       1156.77       1156.89        26.26 o
   3   3   3       2897.14       2946.39        79.38 o
   4   3   3        272.22        273.40        11.87 o
   5   3   3        874.10        894.85        39.53 o
   6   3   3         16.75         20.65        10.63 o
   7   3   3         12.87         27.74        19.75 o
   8   3   3          2.11         14.48        26.71 o
   0   4   3        486.14        530.08        18.69 o
   1   4   3       4717.71       4735.66        93.86 o
   2   4   3        343.48        339.47        10.43 o
   3   4   3        142.25        149.02         7.67 o
   4   4   3        111.80        125.02         7.82 o
   5   4   3        496.87        481.42        17.84 o
   6   4   3         47.43         60.73        11.08 o
   7   4   3        200.06        209.01        23.20 o
   8   4   3          0.68         36.10        26.96 o
   1   5   3       1119.75       1153.97        25.32 o
   2   5   3        140.93        122.94         6.12 o
   3   5   3       2113.02       2071.33        51.74 o
   4   5   3        224.91        232.09        12.51 o
   5   5   3        290.19        273.95        13.43 o
   6   5   3          1.75        -12.58        12.58 o
   7   5   3         53.89         53.55        22.29 o
   8   5   3         11.30          4.24        27.70 o
   0   6   3       2405.69       2414.90       103.30 o
   1   6   3       3567.20       3539.77        71.23 o
   2   6   3        241.11        233.72         7.17 o
   3   6   3        592.14        616.57        16.82 o
   4   6   3        194.85        198.46         9.16 o
   5   6   3         57.99         40.30         7.88 o
   6   6   3         62.16         56.71        13.63 o
   7   6   3         79.15         59.81        22.02 o
   1   7   3        192.27        199.64         6.39 o
   2   7   3       1265.13       1227.47        28.19 o
   3   7   3        324.05        329.94        11.91 o
   4   7   3       1304.54       1282.71        30.48 o
   5   7   3        118.02        127.70         9.22 o
   6   7   3        300.01        303.57        17.91 o
   7   7   3         16.53        -21.86        21.86 o
   0   8   3       7465.82       7646.42       240.24 o
   1   8   3        132.58        139.48         6.59 o
   2   8   3       1956.82       1888.84        43.45 o
   3   8   3        262.40        255.77        10.13 o
   4   8   3         69.27         79.68         6.39 o
   5   8   3         64.68         74.44         8.51 o
   6   8   3        245.45        235.98        15.08 o
   7   8   3          7.34         -2.42        16.36 o
   1   9   3         61.82         62.81         4.74 o
   2   9   3       1496.11       1484.34        33.64 o
   3   9   3        239.78        248.11        10.20 o
   4   9   3        956.18        905.49        22.32 o
   5   9   3         77.94         85.96         8.82 o
   6   9   3        175.77        193.40        13.86 o
   7   9   3         30.37         24.27        17.00 o
   0  10   3       1038.71       1023.83        32.47 o
   1  10   3        473.05        449.76        12.38 o
   2  10   3        310.49        301.03        10.22 o
   3  10   3         97.65        100.36         6.64 o
   4  10   3        148.05        148.75         7.65 o
   5  10   3         34.93         39.63         9.31 o
   6  10   3        157.09        164.19        13.60 o
   7  10   3        142.07        171.06        26.49 o
   1  11   3        253.47        232.07        10.14 o
   2  11   3        417.17        435.68        12.76 o
   3  11   3        660.20        623.22        18.34 o
   4  11   3        126.16        132.56         7.71 o
   5  11   3        293.59        298.03        14.28 o
   6  11   3         10.46          2.09        12.56 o
   7  11   3         63.28         51.99        25.61 o
   0  12   3        121.34        117.98         8.96 o
   1  12   3       2766.17       2727.42        67.99 o
   2  12   3        135.04        157.43         7.54 o
   3  12   3        258.16        264.01        14.17 o
   4  12   3         14.30         14.93         6.87 o
   5  12   3         45.24         37.83        11.45 o
   6  12   3          1.42          7.11        13.36 o
   7  12   3         26.07         11.99        19.82 o
   1  13   3        492.64        486.01        17.51 o
   2  13   3        435.33        423.50        12.78 o
   3  13   3       1011.76        979.17        25.64 o
   4  13   3        106.94        123.15        10.97 o
   5  13   3        342.04        358.57        21.04 o
   6  13   3         29.36         27.19        12.92 o
   7  13   3         49.28         75.36        41.00 o
   0  14   3       2064.37       1932.13        62.34 o
   1  14   3        496.62        487.73        17.42 o
   2  14   3        627.27        583.58        17.10 o
   3  14   3         65.51         67.92         7.58 o
   4  14   3          1.62         -4.96        10.64 o
   5  14   3        145.80        136.36        13.77 o
   6  14   3         36.79         40.41        15.12 o
   1  15   3        156.23        169.17         8.88 o
   2  15   3        835.14        785.96        21.56 o
   3  15   3        369.63        385.10        15.57 o
   4  15   3        433.97        471.87        21.55 o
   5  15   3         89.15         69.93        11.76 o
   6  15   3         95.79         96.97        16.68 o
   0  16   3       1755.14       1700.70        53.76 o
   1  16   3        255.09        261.76        13.27 o
   2  16   3       1038.49       1048.84        28.93 o
   3  16   3          0.60          4.18         8.23 o
   4  16   3         83.65         84.83        12.48 o
   5  16   3        123.80        128.17        15.35 o
   6  16   3        168.73        163.59        18.04 o
   1  17   3         29.70         25.89         9.63 o
   2  17   3        324.13        329.78        15.29 o
   3  17   3         55.51         52.78         9.39 o
   4  17   3        534.18        563.27        24.70 o
   5  17   3         92.93         84.09        15.49 o
   6  17   3         37.90         35.47        23.70 o
   0  18   3        208.48        189.67        19.57 o
   1  18   3        354.66        365.17        22.33 o
   2  18   3         89.51        100.04        11.69 o
   3  18   3        196.05        184.16        13.67 o
   4  18   3         30.25         29.16        10.99 o
   5  18   3         22.47         25.53        15.90 o
   1  19   3          9.36         15.12        11.26 o
   2  19   3        128.86        135.92        13.30 o
   3  19   3        282.78        287.70        24.73 o
   4  19   3         63.64         84.44        22.81 o
   5  19   3        187.67        191.69        18.82 o
   0  20   3        144.41        164.31        20.75 o
   1  20   3        635.45        735.17        28.27 o
   2  20   3         11.97          5.31        10.21 o
   3  20   3         65.42         54.56        18.98 o
   4  20   3         11.21         -0.69        15.05 o
   1  21   3        125.50        133.29        14.98 o
   2  21   3         31.31         35.59        11.99 o
   3  21   3        355.83        404.36        27.70 o
   4  21   3         53.04         34.09        21.38 o
   0  22   3        357.08        359.69        27.94 o
   1  22   3        272.84        368.21        28.29 o
   2  22   3        216.60        232.95        21.53 o
   3  22   3         38.45         40.71        15.59 o
   1  23   3         50.55         67.72        16.79 o
   2  23   3        164.40        183.23        21.34 o
   3  23   3         50.89         28.61        16.74 o
   0  24   3        250.62        260.66        28.05 o
   1  24   3         36.81         63.54        18.90 o
   2  24   3         45.36         73.23        22.13 o
   0   0   4       6192.34       6232.67       330.80 o
   2   0   4       2112.58       2208.28       118.01 o
   4   0   4        386.30        424.17        40.76 o
   6   0   4        184.32        172.75        29.38 o
   1   1   4         46.93         50.30         6.16 o
   2   1   4       1246.83       1266.09        40.71 o
   3   1   4        104.71        121.72        13.31 o
   4   1   4       2215.43       2274.78        84.11 o
   5   1   4         92.12         84.72        15.83 o
   6   1   4        124.06        127.08        20.00 o
   7   1   4          9.25         45.14        23.11 o
   0   2   4       1102.27       1191.46        60.90 o
   1   2   4        793.02        799.48        35.77 o
   2   2   4        383.53        404.35        12.71 o
   3   2   4        673.80        676.54        25.13 o
   4   2   4        441.34        448.08        20.23 o
   5   2   4        164.69        154.01        18.25 o
   6   2   4        121.05        130.91        19.92 o
   7   2   4         79.43        116.02        24.37 o
   1   3   4        142.05        144.71         9.45 o
   2   3   4        160.54        159.61         7.05 o
   3   3   4       1236.61       1232.22        32.80 o
   4   3   4         20.48         29.92         8.29 o
   5   3   4         67.92         74.95        15.88 o
   6   3   4         25.56          9.50        18.95 o
   7   3   4         61.25         53.96        24.54 o
   0   4   4        180.29        200.19        14.33 o
   1   4   4       1515.91       1509.24        44.52 o
   2   4   4         12.19         20.60         5.22 o
   3   4   4        317.66        338.81        11.43 o
   4   4   4         43.57         44.20         8.43 o
   5   4   4        141.09        134.70        13.08 o
   6   4   4          2.97         -7.85        18.83 o
   7   4   4         73.98         86.41        25.98 o
   1   5   4       1240.72       1261.80        30.62 o
   2   5   4         95.48         88.74         6.14 o
   3   5   4       1137.44       1148.44        26.69 o
   4   5   4        258.47        279.72        14.63 o
   5   5   4        604.06        618.05        27.06 o
   6   5   4         49.31         57.74        19.79 o
   7   5   4         76.54         67.18        25.10 o
   0   6   4       3473.63       3509.98       106.94 o
   1   6   4       1413.91       1399.18        32.29 o
   2   6   4        706.95        679.08        19.02 o
   3   6   4         66.05         84.07         7.28 o
   4   6   4         21.61         22.04        11.08 o
   5   6   4        145.90        146.43        13.47 o
   6   6   4         35.36         40.32        19.79 o
   7   6   4         44.85          5.93        24.53 o
   1   7   4          8.82          6.68         5.01 o
   2   7   4        778.60        737.04        18.99 o
   3   7   4        160.06        155.68         8.91 o
   4   7   4        585.94        561.03        21.41 o
   5   7   4        250.31        241.83        17.17 o
   6   7   4         52.45         65.92        29.70 o
   7   7   4          5.70         10.83        25.82 o
   0   8   4       1319.81       1254.52        41.68 o
   1   8   4        100.70        107.79         5.49 o
   2   8   4        617.68        606.91        15.46 o
   3   8   4         12.04         18.73         7.62 o
   4   8   4        201.14        208.13        12.42 o
   5   8   4          4.78         11.02        12.52 o
   6   8   4        143.44        129.85        21.52 o
   7   8   4         20.41         40.01        26.54 o
   1   9   4        107.75        103.51         6.43 o
   2   9   4        637.94        638.50        15.55 o
   3   9   4         80.81         73.78         9.27 o
   4   9   4        298.81        352.18        17.74 o
   5   9   4        208.79        231.05        17.20 o
   6   9   4        149.25        188.44        24.12 o
   7   9   4         35.60         15.66        21.44 o
   0  10   4        921.24        922.23        33.33 o
   1  10   4       1121.32       1036.74        25.12 o
   2  10   4        335.66        324.52        10.98 o
   3  10   4        262.27        272.54        13.98 o
   4  10   4        102.50        110.59        10.84 o
   5  10   4         71.87         80.06        12.45 o
   6  10   4         93.31         40.44        17.78 o
   1  11   4        247.20        232.95        10.96 o
   2  11   4        405.90        392.31        12.20 o
   3  11   4       1111.83       1062.85        27.98 o
   4  11   4        117.47        132.16        12.78 o
   5  11   4        299.68        338.25        19.58 o
   6  11   4         25.12         18.05        17.40 o
   0  12   4         41.08         58.72         9.68 o
   1  12   4       1094.75       1080.48        26.20 o
   2  12   4         67.41         65.61         6.42 o
   3  12   4         36.59         40.85         7.93 o
   4  12   4          0.13         11.40        11.92 o
   5  12   4        109.75        108.83        13.94 o
   6  12   4         22.58         39.57        19.16 o
   1  13   4        189.51        182.93         8.95 o
   2  13   4         58.47         64.71         8.50 o
   3  13   4        399.63        423.00        16.81 o
   4  13   4         98.43        111.49        13.91 o
   5  13   4        182.86        207.11        17.74 o
   6  13   4         42.68         21.01        20.14 o
   0  14   4        868.94        814.69        31.59 o
   1  14   4       1047.93       1077.69        27.36 o
   2  14   4         72.35         69.42         9.25 o
   3  14   4        127.63        125.28         9.97 o
   4  14   4        129.58        122.38        13.60 o
   5  14   4         60.86         47.54        19.47 o
   6  14   4         58.74         39.34        18.10 o
   1  15   4         71.47         68.96         9.64 o
   2  15   4        588.23        593.30        20.88 o
   3  15   4        114.89        131.61        15.44 o
   4  15   4        382.52        382.80        21.51 o
   5  15   4         33.09         15.59        17.30 o
   0  16   4        237.15        236.43        24.59 o
   1  16   4        229.15        197.91        11.78 o
   2  16   4        535.74        572.58        21.45 o
   3  16   4         24.56          7.05         9.78 o
   4  16   4         56.39         28.64        16.67 o
   5  16   4         23.66         33.09        18.52 o
   1  17   4         71.18         69.29        10.70 o
   2  17   4        162.81        191.63        12.96 o
   3  17   4         63.79         15.23        10.47 o
   4  17   4        297.18        290.55        22.30 o
   5  17   4         12.14         19.67        18.72 o
   0  18   4        703.51        718.00        40.03 o
   1  18   4        135.36        136.07        14.60 o
   2  18   4        222.87        270.57        24.12 o
   3  18   4         32.25          4.62        11.26 o
   4  18   4         34.16         33.21        15.01 o
   1  19   4         67.82         83.04        14.44 o
   2  19   4         61.32         92.65        13.43 o
   3  19   4        248.89        197.71        20.80 o
   4  19   4         36.11         38.89        16.17 o
   0  20   4        126.69        135.55        22.45 o
   1  20   4        344.03        423.38        24.55 o
   2  20   4         16.66         22.70        17.84 o
   3  20   4         81.08         37.37        15.06 o
   1  21   4         97.46        145.95        17.17 o
   2  21   4         21.50         33.66        23.57 o
   3  21   4        231.88        235.22        24.74 o
   0  22   4        139.23        118.32        25.46 o
   1  22   4        149.07        211.11        19.13 o
   2  22   4        134.10        143.56        20.21 o
   1  23   4         31.40         63.44        19.27 o
   4   0   5        340.04        319.19        38.63 o
   6   0   5        204.37        252.13        37.20 o
   1   1   5         65.88         88.39        13.27 o
   2   1   5        594.19        607.82        43.36 o
   3   1   5        308.88        334.50        23.37 o
   4   1   5        239.62        275.29        30.33 o
   5   1   5        155.80        150.27        20.09 o
   6   1   5         87.74        100.25        24.85 o
   0   2   5        599.86        646.44        40.05 o
   1   2   5        495.07        476.46        22.44 o
   2   2   5        278.84        315.88        26.07 o
   3   2   5        342.88        326.72        23.35 o
   4   2   5         21.80         17.77        24.17 o
   5   2   5          2.77         10.92        18.67 o
   6   2   5         69.38         57.55        38.15 o
   1   3   5        197.44        237.94        17.46 o
   2   3   5        284.92        288.45        47.63 o
   3   3   5        720.18        722.62        25.17 o
   4   3   5        160.08        187.75        20.62 o
   5   3   5        330.96        369.13        34.01 o
   6   3   5         47.66         29.80        22.65 o
   0   4   5        232.20        210.43        24.88 o
   1   4   5       1263.71       1330.05        51.44 o
   2   4   5         91.87         92.09         8.36 o
   3   4   5         60.62         56.96        11.66 o
   4   4   5         25.84         43.22        13.98 o
   5   4   5        231.45        219.74        21.73 o
   6   4   5          9.54         11.31        23.49 o
   1   5   5        111.42        123.72         9.88 o
   2   5   5        249.73        232.68        12.56 o
   3   5   5        556.51        534.55        21.47 o
   4   5   5         27.13         19.62        10.20 o
   5   5   5        104.71        127.56        20.46 o
   6   5   5          2.35         -0.36        22.84 o
   0   6   5        209.93        174.78        15.88 o
   1   6   5        881.82        903.12        28.24 o
   2   6   5        109.38        109.58         8.30 o
   3   6   5        234.84        226.18        13.46 o
   4   6   5         28.09         25.35        10.61 o
   5   6   5         51.68         24.40        12.04 o
   6   6   5         76.20         50.74        31.55 o
   1   7   5         74.14         73.60         9.01 o
   2   7   5        449.36        455.43        16.85 o
   3   7   5        158.27        173.42        11.16 o
   4   7   5        425.04        413.90        23.87 o
   5   7   5         43.45         39.68        12.50 o
   6   7   5        137.74        143.93        25.40 o
   0   8   5       1272.29       1289.39        43.09 o
   1   8   5         81.60         74.65         7.44 o
   2   8   5        545.24        562.82        20.29 o
   3   8   5         17.84         20.61         9.41 o
   4   8   5        162.07        140.62        12.21 o
   5   8   5         60.05         62.56        15.88 o
   6   8   5         88.49         79.60        39.05 o
   1   9   5          2.75          3.14         7.27 o
   2   9   5        281.59        281.29        14.67 o
   3   9   5        195.25        173.61        11.76 o
   4   9   5        483.89        496.34        21.90 o
   5   9   5         38.59         31.03        16.31 o
   6   9   5        133.05        169.25        26.92 o
   0  10   5        356.91        367.49        20.48 o
   1  10   5        295.02        273.87        13.83 o
   2  10   5        137.70        145.84         9.68 o
   3  10   5         73.47         68.25        10.82 o
   4  10   5         42.64         46.11        11.84 o
   5  10   5         83.85         68.90        19.73 o
   6  10   5         46.52         40.29        20.17 o
   1  11   5         64.08         54.23         9.21 o
   2  11   5         70.07         89.24         9.72 o
   3  11   5        189.42        203.22        13.15 o
   4  11   5         36.23         64.41        12.47 o
   5  11   5        109.76        120.89        18.31 o
   0  12   5         88.76         99.41        12.95 o
   1  12   5        647.69        656.89        22.27 o
   2  12   5         17.40         16.95         9.71 o
   3  12   5         94.98         97.22        14.77 o
   4  12   5         17.32         21.71        12.37 o
   5  12   5        128.34        125.08        18.54 o
   1  13   5        213.55        214.39        12.15 o
   2  13   5         83.29         76.25        10.92 o
   3  13   5        407.01        398.57        26.12 o
   4  13   5         68.68         46.77        15.06 o
   5  13   5        127.60        116.60        18.23 o
   0  14   5        538.34        496.04        32.24 o
   1  14   5        114.46        123.91        11.70 o
   2  14   5        219.14        216.99        13.30 o
   3  14   5         48.59         20.58         9.94 o
   4  14   5         39.90         35.38        13.64 o
   5  14   5         29.83         -2.42        20.65 o
   1  15   5         94.95         88.76        12.47 o
   2  15   5         74.22         71.70        12.35 o
   3  15   5        181.98        172.75        16.41 o
   4  15   5        151.01        177.27        20.20 o
   0  16   5        898.36        900.18        48.06 o
   1  16   5         47.92         41.92        14.40 o
   2  16   5        312.85        301.67        16.16 o
   3  16   5         46.54         26.25        12.03 o
   4  16   5         51.32         47.56        18.08 o
   1  17   5        120.38         79.70        15.13 o
   2  17   5        147.58        145.72        15.41 o
   3  17   5         53.94         62.87        16.86 o
   4  17   5        192.51        245.20        41.94 o
   0  18   5         43.01        135.49        23.97 o
   1  18   5         66.75         52.92        17.14 o
   2  18   5         18.14         16.15        16.17 o
   3  18   5         92.10        100.32        18.84 o
   1  19   5         32.29         21.95        17.51 o
   2  19   5         91.58         83.55        18.16 o
   0  20   5         52.23         98.00        26.30 o
   1  20   5        238.28        236.37        19.88 o
   2  20   5          4.91          7.38        18.27 o
   4   0   6         28.52         49.76        28.20 o
   1   1   6         31.25         43.84        16.82 o
   2   1   6        397.55        426.06        32.70 o
   4   1   6        152.51        146.40        21.28 o
   5   1   6         16.56         43.76        23.88 o
   0   2   6        239.37        270.85        31.04 o
   1   2   6        624.73        679.85        44.79 o
   2   2   6         17.18         41.23        17.54 o
   4   2   6         49.86         42.25        19.85 o
   5   2   6         82.56         86.44        25.38 o
   1   3   6        166.60        184.92        15.91 o
   2   3   6         41.72         52.61        18.48 o
   4   3   6         61.13         62.56        27.96 o
   5   3   6        161.90        212.35        25.89 o
   0   4   6         32.27         29.62        18.72 o
   1   4   6        327.90        368.55        41.11 o
   2   4   6        145.07        165.22        16.06 o
   3   4   6         61.90         19.43        18.25 o
   4   4   6          2.82         13.03        26.78 o
   5   4   6         56.48         60.78        24.59 o
   1   5   6         29.17         33.40        29.86 o
   2   5   6         58.49         66.12        14.79 o
   3   5   6        328.94        322.80        37.91 o
   4   5   6          9.24         -8.09        15.73 o
   5   5   6        121.74        102.88        25.37 o
   0   6   6        255.43        258.29        26.78 o
   1   6   6         95.23        125.70        15.75 o
   2   6   6        224.28        240.46        18.56 o
   3   6   6         52.23         52.23        17.63 o
   4   6   6         27.89         -0.12        31.28 o
   5   6   6         59.07         25.72        24.64 o
   1   7   6         16.04         29.62        17.06 o
   2   7   6        182.53        191.14        18.13 o
   3   7   6         54.79         56.95        13.42 o
   4   7   6        162.52        239.10        30.81 o
   5   7   6         15.28         23.85        41.59 o
   0   8   6        474.14        496.44        43.13 o
   1   8   6          6.76          3.23        15.74 o
   2   8   6        334.35        340.65        22.22 o
   3   8   6         19.17         23.85        12.01 o
   4   8   6         88.46         59.50        22.62 o
   5   8   6         28.29         10.66        22.28 o
   1   9   6         26.83         22.34        13.76 o
   2   9   6        146.69        136.99        16.13 o
   3   9   6         50.46         40.92        12.16 o
   4   9   6        232.80        193.70        18.99 o
   5   9   6         32.82        -12.56        29.38 o
   0  10   6        226.82        260.77        21.90 o
   1  10   6        112.75        122.57        15.64 o
   2  10   6         25.81         40.75        15.26 o
   3  10   6         60.08         43.43        13.11 o
   4  10   6         38.91         24.59        17.65 o
   1  11   6         46.75         54.95        15.62 o
   2  11   6         30.62         41.83        15.59 o
   3  11   6        155.06        135.94        18.31 o
   4  11   6         34.35         17.01        15.43 o
   0  12   6         71.77         51.55        19.62 o
   1  12   6        167.42        167.85        15.68 o
   2  12   6         34.20          8.01        16.52 o
   3  12   6         43.78         26.22        13.39 o
   4  12   6         30.75          1.75        15.98 o
   1  13   6         22.83         10.32        14.65 o
   2  13   6          3.89         -0.37        15.28 o
   3  13   6        187.39        164.88        20.46 o
   0  14   6         35.14         29.80        39.10 o
   1  14   6        280.62        287.86        18.60 o
   2  14   6        125.57        106.79        17.04 o
   3  14   6         95.20         72.55        23.19 o
   1  15   6         75.78         66.08        17.00 o
   2  15   6        148.96        136.48        18.12 o
   3  15   6          6.64         20.05        20.41 o
   0  16   6        234.23        218.72        26.97 o
   1  16   6         24.37         20.91        17.57 o
   2  16   6         13.72          1.54        17.80 o
   1  17   6         15.29         -1.73        18.10 o
   2   2   7         58.17         -9.72        20.85 o
   1   3   7         69.01         95.26        24.64 o
   2   3   7         17.33         12.56        21.80 o
   3   3   7         99.53         26.78        23.22 o
   0   4   7         28.01          6.64        25.12 o
   1   4   7         59.65         92.89        25.59 o
   2   4   7         18.81         -4.03        21.80 o
   3   4   7         50.34          7.11        24.41 o
   1   5   7          9.09          5.78        20.85 o
   2   5   7          8.15        -16.11        23.93 o
   0   6   7         73.69         74.88        27.25 o
   1   6   7        148.83        168.36        21.19 o
   2   6   7         21.64        -20.00        20.00 o
   3   6   7         39.80         38.15        26.30 o
   1   7   7          4.41          9.66        24.53 o
   2   7   7         64.37         65.04        21.78 o
   3   7   7         32.46         13.51        28.20 o
   0   8   7        190.32        185.31        32.46 o
   1   8   7          1.39        -16.35        33.41 o
   2   8   7        123.72        134.58        22.95 o
   3   8   7         40.76        -12.32        29.15 o
   1   9   7         14.56         15.84        22.10 o
   2   9   7         95.88        131.78        23.37 o
   3   9   7          8.87        -16.37        22.91 o
   0  10   7         44.16         -7.82        32.46 o
   1  10   7         51.33         81.18        23.04 o
   2  10   7         36.90         45.28        43.13 o
   1  11   7          1.96         -6.75        23.12 o
   2  11   7         12.16          3.54        24.20 o
   0  12   7          1.22         10.19        35.31 o
   1  12   7         81.77         91.58        25.64 o
                                                
